# Supplementary material for: Response of Core Microbial Consortia to Chronic Hydrocarbon Contaminations in Coastal Sediment Habitats
Source: Front Microbiol. 2016 Oct 13;7:1637. doi: 10.3389/fmicb.2016.01637 (PMC5061854; doi:10.3389/fmicb.2016.01637)
Supplement: Supplementary file 1 [file Data_Sheet_1.CSV]

	Domain	Phylum	Class	Order	Family	Genus	sepcies
Otu00001	Bacteria	Chloroflexi	Ellin6529	unclassified	unclassified	unclassified	unclassified
Otu00002	Bacteria	Firmicutes	Bacilli	Bacillales	Planococcaceae	Paenisporosarcina	unclassified
Otu00003	Bacteria	Proteobacteria	Gammaproteobacteria	Thiotrichales	Piscirickettsiaceae	unclassified	unclassified
Otu00004	Bacteria	Proteobacteria	Gammaproteobacteria	Alteromonadales	OM60	unclassified	unclassified
Otu00005	Bacteria	Proteobacteria	Gammaproteobacteria	Pseudomonadales	Pseudomonadaceae	Pseudomonas	veronii
Otu00006	Bacteria	Proteobacteria	Deltaproteobacteria	Desulfobacterales	Desulfobacteraceae	Desulfococcus	unclassified
Otu00007	Bacteria	Firmicutes	Clostridia	Clostridiales	Peptostreptococcaceae	Tepidibacter	unclassified
Otu00008	Bacteria	Proteobacteria	Gammaproteobacteria	Marinicellales	Marinicellaceae	unclassified	unclassified
Otu00009	Bacteria	Bacteroidetes	Flavobacteriia	Flavobacteriales	Flavobacteriaceae	Lutimonas	unclassified
Otu00010	Bacteria	Proteobacteria	Gammaproteobacteria	Marinicellales	Marinicellaceae	unclassified	unclassified
Otu00011	Bacteria	Proteobacteria	Gammaproteobacteria	unclassified	unclassified	unclassified	unclassified
Otu00012	Bacteria	Proteobacteria	Gammaproteobacteria	unclassified	unclassified	unclassified	unclassified
Otu00013	Bacteria	Firmicutes	Clostridia	Clostridiales	Clostridiaceae	Clostridium	unclassified
Otu00014	Bacteria	Proteobacteria	Gammaproteobacteria	Vibrionales	Vibrionaceae	Vibrio	fortis
Otu00015	Bacteria	Actinobacteria	Acidimicrobiia	Acidimicrobiales	koll13	unclassified	unclassified
Otu00016	Bacteria	Chloroflexi	Anaerolineae	SHA-20	unclassified	unclassified	unclassified
Otu00017	Bacteria	Bacteroidetes	Flavobacteriia	Flavobacteriales	Flavobacteriaceae	unclassified	unclassified
Otu00018	Bacteria	Proteobacteria	Alphaproteobacteria	Rhodobacterales	Rhodobacteraceae	unclassified	unclassified
Otu00019	Bacteria	Firmicutes	Bacilli	Bacillales	Bacillaceae	Bacillus	selenatarsenatis
Otu00020	Bacteria	Firmicutes	Bacilli	Lactobacillales	Aerococcaceae	Alkalibacterium	unclassified
Otu00021	Bacteria	Planctomycetes	Planctomycetia	Pirellulales	Pirellulaceae	unclassified	unclassified
Otu00022	Bacteria	Firmicutes	Clostridia	Clostridiales	Clostridiaceae	Caldanaerocella	unclassified
Otu00023	Bacteria	Proteobacteria	Deltaproteobacteria	Myxococcales	unclassified	unclassified	unclassified
Otu00024	Bacteria	Proteobacteria	Deltaproteobacteria	Desulfobacterales	Desulfobulbaceae	unclassified	unclassified
Otu00025	Bacteria	Proteobacteria	Deltaproteobacteria	Desulfuromonadales	Desulfuromonadaceae	unclassified	unclassified
Otu00026	Bacteria	Firmicutes	Bacilli	Bacillales	Exiguobacteraceae	Exiguobacterium	unclassified
Otu00027	Bacteria	Firmicutes	Clostridia	Clostridiales	Peptostreptococcaceae	unclassified	unclassified
Otu00028	Bacteria	Actinobacteria	OPB41	unclassified	unclassified	unclassified	unclassified
Otu00029	Bacteria	Proteobacteria	Deltaproteobacteria	Desulfobacterales	Desulfobulbaceae	unclassified	unclassified
Otu00030	Bacteria	Bacteroidetes	Flavobacteriia	Flavobacteriales	Flavobacteriaceae	Lutimonas	unclassified
Otu00031	Bacteria	Proteobacteria	Deltaproteobacteria	unclassified	unclassified	unclassified	unclassified
Otu00032	Bacteria	Proteobacteria	Epsilonproteobacteria	Campylobacterales	Helicobacteraceae	unclassified	unclassified
Otu00033	Bacteria	Firmicutes	Bacilli	Bacillales	Planococcaceae	unclassified	unclassified
Otu00035	Bacteria	Proteobacteria	Deltaproteobacteria	Desulfobacterales	Desulfobacteraceae	Desulfococcus	unclassified
Otu00036	Bacteria	Chloroflexi	Anaerolineae	DRC31	unclassified	unclassified	unclassified
Otu00037	Bacteria	Bacteroidetes	unclassified	unclassified	unclassified	unclassified	unclassified
Otu00038	Bacteria	Proteobacteria	Gammaproteobacteria	Thiotrichales	Piscirickettsiaceae	unclassified	unclassified
Otu00039	Bacteria	Bacteroidetes	Flavobacteriia	Flavobacteriales	Flavobacteriaceae	Salinimicrobium	unclassified
Otu00040	Bacteria	Acidobacteria	OS-K	unclassified	unclassified	unclassified	unclassified
Otu00041	Bacteria	Chloroflexi	Anaerolineae	GCA004	unclassified	unclassified	unclassified
Otu00042	Bacteria	Proteobacteria	Gammaproteobacteria	unclassified	unclassified	unclassified	unclassified
Otu00043	Bacteria	Bacteroidetes	Cytophagia	Cytophagales	Flammeovirgaceae	unclassified	unclassified
Otu00044	Bacteria	Proteobacteria	Deltaproteobacteria	Desulfobacterales	Desulfobulbaceae	unclassified	unclassified
Otu00045	Bacteria	Proteobacteria	Gammaproteobacteria	Thiohalorhabdales	unclassified	unclassified	unclassified
Otu00046	Bacteria	Proteobacteria	Gammaproteobacteria	Thiotrichales	Thiotrichaceae	unclassified	unclassified
Otu00047	Bacteria	Proteobacteria	Deltaproteobacteria	Desulfobacterales	Desulfobulbaceae	unclassified	unclassified
Otu00048	Bacteria	Proteobacteria	Gammaproteobacteria	Vibrionales	Pseudoalteromonadaceae	Pseudoalteromonas	unclassified
Otu00049	Bacteria	Proteobacteria	Gammaproteobacteria	Pseudomonadales	Moraxellaceae	Psychrobacter	unclassified
Otu00050	Bacteria	Bacteroidetes	Flavobacteriia	Flavobacteriales	Flavobacteriaceae	unclassified	unclassified
Otu00051	Bacteria	Proteobacteria	Alphaproteobacteria	Rhodobacterales	Rhodobacteraceae	unclassified	unclassified
Otu00052	Bacteria	Proteobacteria	Alphaproteobacteria	Rhizobiales	unclassified	unclassified	unclassified
Otu00053	Bacteria	Proteobacteria	Alphaproteobacteria	Rhodobacterales	Rhodobacteraceae	unclassified	unclassified
Otu00054	Bacteria	unclassified	unclassified	unclassified	unclassified	unclassified	unclassified
Otu00055	Bacteria	Bacteroidetes	Cytophagia	Cytophagales	Flammeovirgaceae	unclassified	unclassified
Otu00056	Bacteria	Actinobacteria	Acidimicrobiia	Acidimicrobiales	koll13	unclassified	unclassified
Otu00057	Bacteria	Planctomycetes	Phycisphaerae	MSBL9	unclassified	unclassified	unclassified
Otu00058	Bacteria	Proteobacteria	Gammaproteobacteria	HTCC2188	HTCC2089	unclassified	unclassified
Otu00059	Bacteria	Proteobacteria	Gammaproteobacteria	Vibrionales	Vibrionaceae	Photobacterium	unclassified
Otu00060	Bacteria	Acidobacteria	Acidobacteria-6	CCU21	unclassified	unclassified	unclassified
Otu00061	Bacteria	Bacteroidetes	Flavobacteriia	Flavobacteriales	Flavobacteriaceae	Maribacter	unclassified
Otu00062	Bacteria	Proteobacteria	Epsilonproteobacteria	Campylobacterales	Helicobacteraceae	unclassified	unclassified
Otu00063	Bacteria	Chloroflexi	Anaerolineae	DRC31	unclassified	unclassified	unclassified
Otu00064	Bacteria	Bacteroidetes	unclassified	unclassified	unclassified	unclassified	unclassified
Otu00065	Bacteria	Proteobacteria	Gammaproteobacteria	unclassified	unclassified	unclassified	unclassified
Otu00066	Bacteria	Actinobacteria	Acidimicrobiia	Acidimicrobiales	koll13	unclassified	unclassified
Otu00067	Bacteria	Chloroflexi	Anaerolineae	Caldilineales	Caldilineaceae	unclassified	unclassified
Otu00068	Bacteria	Proteobacteria	Gammaproteobacteria	Marinicellales	Marinicellaceae	unclassified	unclassified
Otu00069	Bacteria	Firmicutes	Bacilli	Bacillales	Exiguobacteraceae	Exiguobacterium	unclassified
Otu00070	Bacteria	Planctomycetes	Planctomycetia	Pirellulales	Pirellulaceae	unclassified	unclassified
Otu00071	Bacteria	Proteobacteria	Gammaproteobacteria	Alteromonadales	Shewanellaceae	Shewanella	unclassified
Otu00072	Bacteria	Chloroflexi	Anaerolineae	Caldilineales	Caldilineaceae	unclassified	unclassified
Otu00073	Bacteria	Gemmatimonadetes	Gemm-4	unclassified	unclassified	unclassified	unclassified
Otu00074	Bacteria	Bacteroidetes	Bacteroidia	Bacteroidales	SB-1	unclassified	unclassified
Otu00075	Bacteria	Firmicutes	Bacilli	Bacillales	Bacillaceae	Bacillus	unclassified
Otu00076	Bacteria	Chloroflexi	Anaerolineae	O4D2Z37	unclassified	unclassified	unclassified
Otu00077	Bacteria	Proteobacteria	Deltaproteobacteria	Desulfobacterales	Desulfobulbaceae	unclassified	unclassified
Otu00078	Bacteria	Proteobacteria	Deltaproteobacteria	Desulfobacterales	Desulfobacteraceae	Desulfosarcina	unclassified
Otu00079	Bacteria	Bacteroidetes	Flavobacteriia	Flavobacteriales	Flavobacteriaceae	Lutimonas	unclassified
Otu00080	Bacteria	Nitrospirae	Nitrospira	Nitrospirales	Nitrospiraceae	unclassified	unclassified
Otu00081	Bacteria	Proteobacteria	Alphaproteobacteria	Rhizobiales	Hyphomicrobiaceae	Hyphomicrobium	unclassified
Otu00082	Bacteria	Actinobacteria	Acidimicrobiia	Acidimicrobiales	ntu14	unclassified	unclassified
Otu00083	Bacteria	Firmicutes	Bacilli	Bacillales	Bacillaceae	Bacillus	longiquaesitum
Otu00084	Bacteria	Planctomycetes	Planctomycetia	Pirellulales	Pirellulaceae	unclassified	unclassified
Otu00085	Bacteria	Bacteroidetes	unclassified	unclassified	unclassified	unclassified	unclassified
Otu00086	Bacteria	Actinobacteria	Actinobacteria	Actinomycetales	Mycobacteriaceae	Mycobacterium	unclassified
Otu00087	Bacteria	Proteobacteria	Gammaproteobacteria	unclassified	unclassified	unclassified	unclassified
Otu00088	Bacteria	Proteobacteria	Alphaproteobacteria	unclassified	unclassified	unclassified	unclassified
Otu00089	Bacteria	Bacteroidetes	Cytophagia	Cytophagales	Flammeovirgaceae	unclassified	unclassified
Otu00090	Bacteria	Chloroflexi	Anaerolineae	GCA004	unclassified	unclassified	unclassified
Otu00091	Bacteria	Cyanobacteria	Oscillatoriophycideae	unclassified	unclassified	unclassified	unclassified
Otu00092	Bacteria	Firmicutes	Bacilli	Bacillales	unclassified	unclassified	unclassified
Otu00093	Bacteria	Chloroflexi	Anaerolineae	GCA004	unclassified	unclassified	unclassified
Otu00094	Bacteria	Proteobacteria	Gammaproteobacteria	Vibrionales	Vibrionaceae	Vibrio	unclassified
Otu00095	Bacteria	unclassified	unclassified	unclassified	unclassified	unclassified	unclassified
Otu00096	Bacteria	Proteobacteria	Deltaproteobacteria	Desulfobacterales	Desulfobacteraceae	Desulfococcus	unclassified
Otu00097	Bacteria	Chloroflexi	Anaerolineae	S0208	unclassified	unclassified	unclassified
Otu00098	Bacteria	Proteobacteria	Deltaproteobacteria	Entotheonellales	unclassified	unclassified	unclassified
Otu00099	Bacteria	Actinobacteria	Acidimicrobiia	Acidimicrobiales	koll13	unclassified	unclassified
Otu00100	Bacteria	Proteobacteria	Deltaproteobacteria	Desulfobacterales	Desulfobacteraceae	Desulfobacter	unclassified
Otu00101	Bacteria	Chloroflexi	Anaerolineae	DRC31	unclassified	unclassified	unclassified
Otu00102	Bacteria	Proteobacteria	Alphaproteobacteria	Rhizobiales	unclassified	unclassified	unclassified
Otu00103	Bacteria	WS3	PRR-12	GN03	KSB4	unclassified	unclassified
Otu00104	Bacteria	Chloroflexi	Anaerolineae	MSB-1E9	unclassified	unclassified	unclassified
Otu00105	Bacteria	Actinobacteria	Thermoleophilia	Solirubrobacterales	unclassified	unclassified	unclassified
Otu00106	Bacteria	Planctomycetes	Planctomycetia	Pirellulales	Pirellulaceae	unclassified	unclassified
Otu00107	Bacteria	Verrucomicrobia	Verruco-5	R76-B128	unclassified	unclassified	unclassified
Otu00108	Bacteria	Proteobacteria	Deltaproteobacteria	Desulfobacterales	Desulfobacteraceae	Desulfococcus	unclassified
Otu00109	Bacteria	Proteobacteria	Gammaproteobacteria	unclassified	unclassified	unclassified	unclassified
Otu00110	Bacteria	Proteobacteria	Gammaproteobacteria	unclassified	unclassified	unclassified	unclassified
Otu00111	Bacteria	Actinobacteria	Acidimicrobiia	Acidimicrobiales	koll13	unclassified	unclassified
Otu00112	Bacteria	Chloroflexi	Anaerolineae	SB-34	unclassified	unclassified	unclassified
Otu00113	Bacteria	Bacteroidetes	Cytophagia	Cytophagales	Flammeovirgaceae	unclassified	unclassified
Otu00114	Bacteria	Bacteroidetes	Flavobacteriia	Flavobacteriales	Flavobacteriaceae	unclassified	unclassified
Otu00115	Bacteria	Proteobacteria	Deltaproteobacteria	Desulfobacterales	Desulfobulbaceae	unclassified	unclassified
Otu00116	Bacteria	Proteobacteria	Deltaproteobacteria	Desulfobacterales	Desulfobulbaceae	unclassified	unclassified
Otu00117	Bacteria	Firmicutes	Bacilli	Bacillales	unclassified	unclassified	unclassified
Otu00118	Bacteria	Proteobacteria	Gammaproteobacteria	Aeromonadales	Aeromonadaceae	Oceanimonas	unclassified
Otu00119	Bacteria	Acidobacteria	OS-K	unclassified	unclassified	unclassified	unclassified
Otu00120	Bacteria	Bacteroidetes	Bacteroidia	Bacteroidales	VC21_Bac22	unclassified	unclassified
Otu00121	Bacteria	Proteobacteria	Gammaproteobacteria	Chromatiales	unclassified	unclassified	unclassified
Otu00122	Bacteria	Acidobacteria	Sva0725	Sva0725	unclassified	unclassified	unclassified
Otu00123	Bacteria	Planctomycetes	Phycisphaerae	MSBL9	unclassified	unclassified	unclassified
Otu00124	Bacteria	Chloroflexi	Anaerolineae	GCA004	unclassified	unclassified	unclassified
Otu00125	Bacteria	Acidobacteria	RB25	unclassified	unclassified	unclassified	unclassified
Otu00127	Bacteria	Proteobacteria	Gammaproteobacteria	unclassified	unclassified	unclassified	unclassified
Otu00128	Bacteria	Actinobacteria	Acidimicrobiia	Acidimicrobiales	unclassified	unclassified	unclassified
Otu00129	Bacteria	Planctomycetes	Planctomycetia	Pirellulales	Pirellulaceae	unclassified	unclassified
Otu00130	Bacteria	Proteobacteria	Alphaproteobacteria	Rhizobiales	unclassified	unclassified	unclassified
Otu00131	Bacteria	Firmicutes	Bacilli	Bacillales	Bacillaceae	Bacillus	unclassified
Otu00132	Bacteria	Proteobacteria	Gammaproteobacteria	unclassified	unclassified	unclassified	unclassified
Otu00133	Bacteria	Bacteroidetes	Flavobacteriia	Flavobacteriales	Flavobacteriaceae	unclassified	unclassified
Otu00134	Bacteria	Bacteroidetes	Flavobacteriia	Flavobacteriales	Flavobacteriaceae	unclassified	unclassified
Otu00135	Bacteria	Proteobacteria	Gammaproteobacteria	Thiotrichales	Thiotrichaceae	unclassified	unclassified
Otu00136	Bacteria	Proteobacteria	Gammaproteobacteria	unclassified	unclassified	unclassified	unclassified
Otu00137	Bacteria	Actinobacteria	Acidimicrobiia	Acidimicrobiales	JdFBGBact	unclassified	unclassified
Otu00138	Bacteria	OP8	OP8_1	HMMVPog-54	unclassified	unclassified	unclassified
Otu00139	Bacteria	Proteobacteria	Deltaproteobacteria	Desulfobacterales	Desulfobulbaceae	unclassified	unclassified
Otu00140	Bacteria	Proteobacteria	Alphaproteobacteria	Rhodobacterales	Rhodobacteraceae	unclassified	unclassified
Otu00141	Bacteria	Proteobacteria	Alphaproteobacteria	Rhizobiales	unclassified	unclassified	unclassified
Otu00142	Bacteria	Acidobacteria	Sva0725	Sva0725	unclassified	unclassified	unclassified
Otu00144	Bacteria	Proteobacteria	Deltaproteobacteria	Desulfarculales	Desulfarculaceae	unclassified	unclassified
Otu00145	Bacteria	Chloroflexi	S085	unclassified	unclassified	unclassified	unclassified
Otu00146	Bacteria	Proteobacteria	Deltaproteobacteria	Desulfuromonadales	Desulfuromonadaceae	unclassified	unclassified
Otu00147	Bacteria	Gemmatimonadetes	Gemm-2	unclassified	unclassified	unclassified	unclassified
Otu00148	Bacteria	Bacteroidetes	Flavobacteriia	Flavobacteriales	Flavobacteriaceae	Robiginitalea	unclassified
Otu00149	Bacteria	Bacteroidetes	Flavobacteriia	Flavobacteriales	Flavobacteriaceae	unclassified	unclassified
Otu00150	Bacteria	Proteobacteria	Deltaproteobacteria	Desulfobacterales	Desulfobacteraceae	Desulfococcus	unclassified
Otu00151	Bacteria	Proteobacteria	Deltaproteobacteria	Desulfobacterales	Desulfobacteraceae	Desulfococcus	unclassified
Otu00152	Bacteria	Actinobacteria	Acidimicrobiia	Acidimicrobiales	wb1_P06	unclassified	unclassified
Otu00153	Bacteria	Proteobacteria	Deltaproteobacteria	NB1-j	unclassified	unclassified	unclassified
Otu00154	Bacteria	Proteobacteria	Alphaproteobacteria	Rhizobiales	unclassified	unclassified	unclassified
Otu00155	Bacteria	Bacteroidetes	Flavobacteriia	Flavobacteriales	Flavobacteriaceae	Ulvibacter	unclassified
Otu00156	Bacteria	Proteobacteria	Gammaproteobacteria	Oceanospirillales	Halomonadaceae	unclassified	unclassified
Otu00157	Bacteria	Firmicutes	Bacilli	Bacillales	Planococcaceae	Solibacillus	unclassified
Otu00158	Bacteria	Proteobacteria	Alphaproteobacteria	unclassified	unclassified	unclassified	unclassified
Otu00159	Bacteria	Cyanobacteria	Synechococcophycideae	Synechococcales	Synechococcaceae	unclassified	unclassified
Otu00160	Bacteria	WS3	PRR-12	unclassified	unclassified	unclassified	unclassified
Otu00161	Bacteria	Bacteroidetes	Bacteroidia	Bacteroidales	VC21_Bac22	unclassified	unclassified
Otu00162	Bacteria	Proteobacteria	Gammaproteobacteria	unclassified	unclassified	unclassified	unclassified
Otu00163	Bacteria	Chloroflexi	Anaerolineae	GCA004	unclassified	unclassified	unclassified
Otu00164	Bacteria	Acidobacteria	Sva0725	Sva0725	unclassified	unclassified	unclassified
Otu00165	Bacteria	Proteobacteria	unclassified	unclassified	unclassified	unclassified	unclassified
Otu00166	Bacteria	Caldithrix	Caldithrixae	Caldithrixales	Caldithrixaceae	LCP-26	unclassified
Otu00167	Bacteria	Proteobacteria	Alphaproteobacteria	Sphingomonadales	Erythrobacteraceae	unclassified	unclassified
Otu00168	Bacteria	Gemmatimonadetes	Gemm-4	unclassified	unclassified	unclassified	unclassified
Otu00169	Bacteria	unclassified	unclassified	unclassified	unclassified	unclassified	unclassified
Otu00170	Bacteria	Bacteroidetes	Flavobacteriia	Flavobacteriales	Flavobacteriaceae	unclassified	unclassified
Otu00171	Bacteria	Planctomycetes	Phycisphaerae	MSBL9	unclassified	unclassified	unclassified
Otu00172	Bacteria	Acidobacteria	Sva0725	Sva0725	unclassified	unclassified	unclassified
Otu00173	Bacteria	Firmicutes	Bacilli	Bacillales	Planococcaceae	Solibacillus	unclassified
Otu00174	Bacteria	Fusobacteria	Fusobacteriia	Fusobacteriales	Fusobacteriaceae	Propionigenium	unclassified
Otu00175	Bacteria	Chloroflexi	Anaerolineae	S0208	unclassified	unclassified	unclassified
Otu00176	Bacteria	Actinobacteria	Acidimicrobiia	Acidimicrobiales	koll13	unclassified	unclassified
Otu00177	Bacteria	Chloroflexi	Anaerolineae	SHA-20	unclassified	unclassified	unclassified
Otu00178	Bacteria	SAR406	AB16	Arctic96B-7	A714017	so4B24	unclassified
Otu00179	Bacteria	Chloroflexi	Anaerolineae	S0208	unclassified	unclassified	unclassified
Otu00180	Bacteria	Chloroflexi	Dehalococcoidetes	GIF9	unclassified	unclassified	unclassified
Otu00181	Bacteria	Planctomycetes	Planctomycetia	Pirellulales	Pirellulaceae	unclassified	unclassified
Otu00182	Bacteria	Firmicutes	Bacilli	Bacillales	Bacillaceae	Marinibacillus	unclassified
Otu00183	Bacteria	Firmicutes	Bacilli	Bacillales	Planococcaceae	Paenisporosarcina	unclassified
Otu00184	Bacteria	Proteobacteria	Deltaproteobacteria	Desulfobacterales	Desulfobulbaceae	unclassified	unclassified
Otu00185	Bacteria	Acidobacteria	RB25	unclassified	unclassified	unclassified	unclassified
Otu00186	Bacteria	Acidobacteria	AT-s2-57	unclassified	unclassified	unclassified	unclassified
Otu00187	Bacteria	Acidobacteria	Sva0725	Sva0725	unclassified	unclassified	unclassified
Otu00188	Bacteria	Acidobacteria	BPC102	B110	unclassified	unclassified	unclassified
Otu00189	Bacteria	Verrucomicrobia	Verruco-5	R76-B128	unclassified	unclassified	unclassified
Otu00190	Bacteria	Bacteroidetes	unclassified	unclassified	unclassified	unclassified	unclassified
Otu00191	Bacteria	Acidobacteria	Sva0725	Sva0725	unclassified	unclassified	unclassified
Otu00192	Bacteria	Chloroflexi	Anaerolineae	GCA004	unclassified	unclassified	unclassified
Otu00193	Bacteria	Bacteroidetes	Bacteroidia	Bacteroidales	SB-1	unclassified	unclassified
Otu00194	Bacteria	Planctomycetes	Planctomycetia	Pirellulales	Pirellulaceae	unclassified	unclassified
Otu00195	Bacteria	Chloroflexi	Anaerolineae	S0208	unclassified	unclassified	unclassified
Otu00196	Bacteria	SBR1093	VHS-B5-50	unclassified	unclassified	unclassified	unclassified
Otu00197	Bacteria	Proteobacteria	Betaproteobacteria	Burkholderiales	Oxalobacteraceae	Herbaspirillum	unclassified
Otu00198	Bacteria	Proteobacteria	Gammaproteobacteria	Xanthomonadales	Xanthomonadaceae	Stenotrophomonas	unclassified
Otu00200	Bacteria	Acidobacteria	Acidobacteria-6	BPC015	unclassified	unclassified	unclassified
Otu00201	Bacteria	Proteobacteria	Deltaproteobacteria	Desulfobacterales	Nitrospinaceae	Nitrospina	unclassified
Otu00202	Bacteria	Acidobacteria	RB25	unclassified	unclassified	unclassified	unclassified
Otu00203	Bacteria	Acidobacteria	Acidobacteria-6	BPC015	unclassified	unclassified	unclassified
Otu00204	Bacteria	Bacteroidetes	Flavobacteriia	Flavobacteriales	Flavobacteriaceae	unclassified	unclassified
Otu00205	Bacteria	Proteobacteria	Deltaproteobacteria	Desulfuromonadales	Desulfuromonadaceae	unclassified	unclassified
Otu00207	Bacteria	Actinobacteria	Acidimicrobiia	Acidimicrobiales	koll13	unclassified	unclassified
Otu00208	Bacteria	Actinobacteria	Acidimicrobiia	Acidimicrobiales	koll13	unclassified	unclassified
Otu00209	Bacteria	Proteobacteria	Deltaproteobacteria	NB1-j	NB1-i	unclassified	unclassified
Otu00210	Bacteria	Chloroflexi	Anaerolineae	S0208	unclassified	unclassified	unclassified
Otu00211	Bacteria	Proteobacteria	Alphaproteobacteria	Rhodospirillales	Rhodospirillaceae	Inquilinus	unclassified
Otu00212	Bacteria	Bacteroidetes	Flavobacteriia	Flavobacteriales	unclassified	unclassified	unclassified
Otu00213	Bacteria	Firmicutes	Bacilli	Bacillales	Bacillaceae	Bacillus	flexus
Otu00214	Bacteria	Chloroflexi	Anaerolineae	GCA004	unclassified	unclassified	unclassified
Otu00215	Bacteria	Proteobacteria	Alphaproteobacteria	Rhizobiales	unclassified	unclassified	unclassified
Otu00217	Bacteria	Proteobacteria	Deltaproteobacteria	Myxococcales	unclassified	unclassified	unclassified
Otu00218	Bacteria	Chloroflexi	S085	unclassified	unclassified	unclassified	unclassified
Otu00219	Bacteria	Chloroflexi	Dehalococcoidetes	Dehalococcoidales	Dehalococcoidaceae	unclassified	unclassified
Otu00220	Bacteria	Proteobacteria	Alphaproteobacteria	Rhodospirillales	Rhodospirillaceae	unclassified	unclassified
Otu00221	Bacteria	Bacteroidetes	Flavobacteriia	Flavobacteriales	Flavobacteriaceae	Robiginitalea	unclassified
Otu00222	Bacteria	Gemmatimonadetes	Gemm-4	unclassified	unclassified	unclassified	unclassified
Otu00223	Bacteria	Proteobacteria	Gammaproteobacteria	Alteromonadales	HTCC2188	HTCC	unclassified
Otu00224	Bacteria	OP8	OP8_1	unclassified	unclassified	unclassified	unclassified
Otu00225	Bacteria	Chlorobi	Ignavibacteria	Ignavibacteriales	Ignavibacteriaceae	unclassified	unclassified
Otu00226	Bacteria	Chloroflexi	Anaerolineae	GCA004	unclassified	unclassified	unclassified
Otu00227	Bacteria	Acidobacteria	Sva0725	Sva0725	unclassified	unclassified	unclassified
Otu00228	Bacteria	WS3	PRR-12	Sediment-1	CV106	unclassified	unclassified
Otu00229	Bacteria	Bacteroidetes	Flavobacteriia	Flavobacteriales	Flavobacteriaceae	unclassified	unclassified
Otu00230	Bacteria	Bacteroidetes	Flavobacteriia	Flavobacteriales	Flavobacteriaceae	unclassified	unclassified
Otu00231	Bacteria	OP8	OP8_1	HMMVPog-54	unclassified	unclassified	unclassified
Otu00232	Bacteria	Bacteroidetes	Flavobacteriia	Flavobacteriales	Flavobacteriaceae	unclassified	unclassified
Otu00233	Bacteria	Proteobacteria	Betaproteobacteria	Nitrosomonadales	Nitrosomonadaceae	unclassified	unclassified
Otu00234	Bacteria	Proteobacteria	Alphaproteobacteria	Rhodobacterales	Rhodobacteraceae	unclassified	unclassified
Otu00235	Bacteria	Actinobacteria	Acidimicrobiia	Acidimicrobiales	C111	unclassified	unclassified
Otu00236	Bacteria	Bacteroidetes	Flavobacteriia	Flavobacteriales	Flavobacteriaceae	unclassified	unclassified
Otu00237	Bacteria	unclassified	unclassified	unclassified	unclassified	unclassified	unclassified
Otu00238	Bacteria	Proteobacteria	unclassified	unclassified	unclassified	unclassified	unclassified
Otu00239	Bacteria	Gemmatimonadetes	Gemm-4	unclassified	unclassified	unclassified	unclassified
Otu00240	Bacteria	Firmicutes	Bacilli	Haloplasmatales	Haloplasmataceae	unclassified	unclassified
Otu00241	Bacteria	unclassified	unclassified	unclassified	unclassified	unclassified	unclassified
Otu00242	Bacteria	Actinobacteria	Acidimicrobiia	Acidimicrobiales	koll13	unclassified	unclassified
Otu00243	Bacteria	Bacteroidetes	Flavobacteriia	Flavobacteriales	Cryomorphaceae	Fluviicola	unclassified
Otu00244	Bacteria	Actinobacteria	Acidimicrobiia	Acidimicrobiales	C111	unclassified	unclassified
Otu00245	Bacteria	Bacteroidetes	Flavobacteriia	Flavobacteriales	Flavobacteriaceae	Ulvibacter	unclassified
Otu00246	Bacteria	Planctomycetes	Planctomycetia	Pirellulales	Pirellulaceae	unclassified	unclassified
Otu00247	Bacteria	Proteobacteria	Alphaproteobacteria	Rhodobacterales	Rhodobacteraceae	unclassified	unclassified
Otu00248	Bacteria	Proteobacteria	Gammaproteobacteria	unclassified	unclassified	unclassified	unclassified
Otu00249	Bacteria	Bacteroidetes	Bacteroidia	Bacteroidales	SB-1	unclassified	unclassified
Otu00250	Bacteria	Bacteroidetes	Bacteroidia	Bacteroidales	unclassified	unclassified	unclassified
Otu00251	Bacteria	Actinobacteria	Acidimicrobiia	Acidimicrobiales	unclassified	unclassified	unclassified
Otu00252	Bacteria	Spirochaetes	Spirochaetes	Spirochaetales	Spirochaetaceae	unclassified	unclassified
Otu00253	Bacteria	Proteobacteria	Deltaproteobacteria	Desulfarculales	Desulfarculaceae	unclassified	unclassified
Otu00254	Bacteria	Chlorobi	Ignavibacteria	Ignavibacteriales	lheB3-7	unclassified	unclassified
Otu00255	Bacteria	Gemmatimonadetes	Gemm-1	unclassified	unclassified	unclassified	unclassified
Otu00256	Bacteria	Actinobacteria	Acidimicrobiia	Acidimicrobiales	koll13	unclassified	unclassified
Otu00257	Bacteria	Proteobacteria	Alphaproteobacteria	unclassified	unclassified	unclassified	unclassified
Otu00258	Bacteria	Actinobacteria	Acidimicrobiia	Acidimicrobiales	koll13	unclassified	unclassified
Otu00259	Bacteria	Bacteroidetes	Bacteroidia	Bacteroidales	VC21_Bac22	unclassified	unclassified
Otu00260	Bacteria	Proteobacteria	Betaproteobacteria	unclassified	unclassified	unclassified	unclassified
Otu00261	Bacteria	Planctomycetes	Planctomycetia	Pirellulales	Pirellulaceae	unclassified	unclassified
Otu00263	Bacteria	Chloroflexi	Dehalococcoidetes	GIF9	unclassified	unclassified	unclassified
Otu00264	Bacteria	Chloroflexi	Anaerolineae	Caldilineales	Caldilineaceae	unclassified	unclassified
Otu00265	Bacteria	Planctomycetes	Planctomycetia	Pirellulales	Pirellulaceae	unclassified	unclassified
Otu00267	Bacteria	Bacteroidetes	Flavobacteriia	Flavobacteriales	Flavobacteriaceae	unclassified	unclassified
Otu00268	Bacteria	Chloroflexi	Anaerolineae	unclassified	unclassified	unclassified	unclassified
Otu00269	Bacteria	Acidobacteria	Acidobacteria-6	BPC015	unclassified	unclassified	unclassified
Otu00270	Bacteria	Acidobacteria	BPC102	MVS-40	unclassified	unclassified	unclassified
Otu00271	Bacteria	Proteobacteria	Alphaproteobacteria	unclassified	unclassified	unclassified	unclassified
Otu00272	Bacteria	unclassified	unclassified	unclassified	unclassified	unclassified	unclassified
Otu00274	Bacteria	Caldithrix	Caldithrixae	Caldithrixales	Caldithrixaceae	LCP-26	unclassified
Otu00276	Bacteria	Chloroflexi	Anaerolineae	GCA004	unclassified	unclassified	unclassified
Otu00277	Bacteria	Proteobacteria	Deltaproteobacteria	Desulfobacterales	Desulfobulbaceae	unclassified	unclassified
Otu00278	Bacteria	Firmicutes	Clostridia	Clostridiales	Clostridiaceae	unclassified	unclassified
Otu00279	Bacteria	Chlorobi	OPB56	unclassified	unclassified	unclassified	unclassified
Otu00280	Bacteria	Proteobacteria	Gammaproteobacteria	Alteromonadales	Psychromonadaceae	Psychromonas	unclassified
Otu00281	Bacteria	Actinobacteria	Actinobacteria	Actinomycetales	unclassified	unclassified	unclassified
Otu00282	Bacteria	Proteobacteria	Alphaproteobacteria	unclassified	unclassified	unclassified	unclassified
Otu00283	Bacteria	Actinobacteria	Thermoleophilia	Solirubrobacterales	unclassified	unclassified	unclassified
Otu00284	Bacteria	Firmicutes	Bacilli	Haloplasmatales	Haloplasmataceae	unclassified	unclassified
Otu00285	Bacteria	Acidobacteria	Sva0725	Sva0725	unclassified	unclassified	unclassified
Otu00286	Bacteria	Proteobacteria	Gammaproteobacteria	Legionellales	Coxiellaceae	unclassified	unclassified
Otu00287	Bacteria	Proteobacteria	Gammaproteobacteria	unclassified	unclassified	unclassified	unclassified
Otu00288	Bacteria	Actinobacteria	Acidimicrobiia	Acidimicrobiales	unclassified	unclassified	unclassified
Otu00290	Bacteria	TM6	SBRH58	unclassified	unclassified	unclassified	unclassified
Otu00291	Bacteria	Firmicutes	Bacilli	Bacillales	Bacillaceae	Bacillus	unclassified
Otu00292	Bacteria	Actinobacteria	Acidimicrobiia	Acidimicrobiales	koll13	unclassified	unclassified
Otu00293	Bacteria	Firmicutes	Bacilli	Bacillales	Exiguobacteraceae	Exiguobacterium	unclassified
Otu00295	Bacteria	Chloroflexi	Anaerolineae	Anaerolineales	Anaerolinaceae	T78	unclassified
Otu00296	Bacteria	Chloroflexi	Anaerolineae	O4D2Z37	unclassified	unclassified	unclassified
Otu00297	Bacteria	Verrucomicrobia	unclassified	unclassified	unclassified	unclassified	unclassified
Otu00298	Bacteria	Proteobacteria	Gammaproteobacteria	unclassified	unclassified	unclassified	unclassified
Otu00299	Bacteria	Bacteroidetes	Flavobacteriia	Flavobacteriales	Flavobacteriaceae	unclassified	unclassified
Otu00300	Bacteria	Proteobacteria	Betaproteobacteria	unclassified	unclassified	unclassified	unclassified
Otu00301	Bacteria	Cyanobacteria	Oscillatoriophycideae	Chroococcales	Xenococcaceae	Xenococcus	unclassified
Otu00302	Bacteria	Proteobacteria	Gammaproteobacteria	unclassified	unclassified	unclassified	unclassified
Otu00303	Bacteria	Bacteroidetes	unclassified	unclassified	unclassified	unclassified	unclassified
Otu00304	Bacteria	Proteobacteria	Gammaproteobacteria	unclassified	unclassified	unclassified	unclassified
Otu00305	Bacteria	Proteobacteria	Alphaproteobacteria	unclassified	unclassified	unclassified	unclassified
Otu00306	Bacteria	Firmicutes	Bacilli	Bacillales	unclassified	unclassified	unclassified
Otu00307	Bacteria	Acidobacteria	Acidobacteria-6	BPC015	unclassified	unclassified	unclassified
Otu00309	Bacteria	Proteobacteria	Deltaproteobacteria	NB1-j	NB1-i	unclassified	unclassified
Otu00310	Bacteria	Bacteroidetes	Flavobacteriia	Flavobacteriales	Flavobacteriaceae	unclassified	unclassified
Otu00311	Bacteria	Planctomycetes	Planctomycetia	Pirellulales	Pirellulaceae	unclassified	unclassified
Otu00312	Bacteria	Proteobacteria	Alphaproteobacteria	unclassified	unclassified	unclassified	unclassified
Otu00313	Bacteria	Proteobacteria	Gammaproteobacteria	unclassified	unclassified	unclassified	unclassified
Otu00314	Bacteria	Chloroflexi	Dehalococcoidetes	GIF9	unclassified	unclassified	unclassified
Otu00315	Bacteria	Planctomycetes	OM190	CL500-15	unclassified	unclassified	unclassified
Otu00316	Bacteria	Proteobacteria	Gammaproteobacteria	Thiotrichales	Piscirickettsiaceae	unclassified	unclassified
Otu00317	Bacteria	Bacteroidetes	Flavobacteriia	Flavobacteriales	Flavobacteriaceae	Winogradskyella	unclassified
Otu00318	Bacteria	Bacteroidetes	Flavobacteriia	Flavobacteriales	unclassified	unclassified	unclassified
Otu00320	Bacteria	Proteobacteria	Gammaproteobacteria	Alteromonadales	unclassified	unclassified	unclassified
Otu00321	Bacteria	unclassified	unclassified	unclassified	unclassified	unclassified	unclassified
Otu00322	Bacteria	Proteobacteria	Deltaproteobacteria	Desulfobacterales	Desulfobulbaceae	unclassified	unclassified
Otu00323	Bacteria	Chloroflexi	Dehalococcoidetes	Dehalococcoidales	Dehalococcoidaceae	unclassified	unclassified
Otu00324	Bacteria	Actinobacteria	Actinobacteria	Actinomycetales	Propionibacteriaceae	Propionibacterium	acnes
Otu00325	Bacteria	Proteobacteria	Deltaproteobacteria	Desulfarculales	Desulfarculaceae	unclassified	unclassified
Otu00326	Bacteria	Proteobacteria	Deltaproteobacteria	Desulfarculales	Desulfarculaceae	unclassified	unclassified
Otu00327	Bacteria	unclassified	unclassified	unclassified	unclassified	unclassified	unclassified
Otu00328	Bacteria	Proteobacteria	Gammaproteobacteria	Alteromonadales	Colwelliaceae	Thalassomonas	unclassified
Otu00329	Bacteria	Actinobacteria	Acidimicrobiia	Acidimicrobiales	unclassified	unclassified	unclassified
Otu00331	Bacteria	Chloroflexi	Anaerolineae	GCA004	unclassified	unclassified	unclassified
Otu00332	Bacteria	Firmicutes	Clostridia	Clostridiales	Acidaminobacteraceae	WH1-8	unclassified
Otu00333	Bacteria	Acidobacteria	BPC102	B110	unclassified	unclassified	unclassified
Otu00334	Bacteria	Acidobacteria	BPC102	B110	unclassified	unclassified	unclassified
Otu00335	Bacteria	Acidobacteria	Sva0725	Sva0725	unclassified	unclassified	unclassified
Otu00336	Bacteria	Bacteroidetes	Flavobacteriia	Flavobacteriales	Flavobacteriaceae	Ulvibacter	unclassified
Otu00337	Bacteria	Acidobacteria	Sva0725	Sva0725	unclassified	unclassified	unclassified
Otu00338	Bacteria	Firmicutes	Bacilli	Bacillales	Bacillaceae	Bacillus	unclassified
Otu00339	Bacteria	Chloroflexi	Anaerolineae	Caldilineales	Caldilineaceae	unclassified	unclassified
Otu00340	Bacteria	Proteobacteria	Alphaproteobacteria	Rhodospirillales	Rhodospirillaceae	unclassified	unclassified
Otu00341	Bacteria	Planctomycetes	Planctomycetia	Pirellulales	Pirellulaceae	unclassified	unclassified
Otu00342	Bacteria	Proteobacteria	Deltaproteobacteria	Desulfobacterales	Desulfobacteraceae	Desulfococcus	unclassified
Otu00344	Bacteria	unclassified	unclassified	unclassified	unclassified	unclassified	unclassified
Otu00345	Bacteria	WS3	PRR-12	unclassified	unclassified	unclassified	unclassified
Otu00346	Bacteria	Bacteroidetes	unclassified	unclassified	unclassified	unclassified	unclassified
Otu00348	Bacteria	Acidobacteria	Sva0725	Sva0725	unclassified	unclassified	unclassified
Otu00349	Bacteria	Acidobacteria	Sva0725	Sva0725	unclassified	unclassified	unclassified
Otu00351	Bacteria	Acidobacteria	Chloracidobacteria	RB41	Ellin6075	unclassified	unclassified
Otu00353	Bacteria	Chloroflexi	Anaerolineae	GCA004	unclassified	unclassified	unclassified
Otu00354	Bacteria	Actinobacteria	Acidimicrobiia	Acidimicrobiales	C111	unclassified	unclassified
Otu00355	Bacteria	Bacteroidetes	Bacteroidia	Bacteroidales	Marinilabiaceae	unclassified	unclassified
Otu00356	Bacteria	unclassified	unclassified	unclassified	unclassified	unclassified	unclassified
Otu00357	Bacteria	Proteobacteria	Epsilonproteobacteria	Campylobacterales	Helicobacteraceae	unclassified	unclassified
Otu00358	Bacteria	unclassified	unclassified	unclassified	unclassified	unclassified	unclassified
Otu00359	Bacteria	Chloroflexi	Dehalococcoidetes	FS117-23B-02	unclassified	unclassified	unclassified
Otu00360	Bacteria	Proteobacteria	Gammaproteobacteria	unclassified	unclassified	unclassified	unclassified
Otu00361	Bacteria	Bacteroidetes	Flavobacteriia	Flavobacteriales	Flavobacteriaceae	unclassified	unclassified
Otu00362	Bacteria	Bacteroidetes	Flavobacteriia	Flavobacteriales	unclassified	unclassified	unclassified
Otu00364	Bacteria	Bacteroidetes	Bacteroidia	Bacteroidales	SB-1	unclassified	unclassified
Otu00365	Bacteria	Proteobacteria	Gammaproteobacteria	Thiotrichales	Piscirickettsiaceae	unclassified	unclassified
Otu00366	Bacteria	Chloroflexi	Anaerolineae	unclassified	unclassified	unclassified	unclassified
Otu00368	Bacteria	Planctomycetes	Planctomycetia	Pirellulales	Pirellulaceae	unclassified	unclassified
Otu00370	Bacteria	GN02	BB34	unclassified	unclassified	unclassified	unclassified
Otu00371	Bacteria	Acidobacteria	Acidobacteria-6	BPC015	unclassified	unclassified	unclassified
Otu00373	Bacteria	Proteobacteria	Alphaproteobacteria	Rhizobiales	unclassified	unclassified	unclassified
Otu00374	Bacteria	Actinobacteria	Acidimicrobiia	Acidimicrobiales	SC3-41	unclassified	unclassified
Otu00375	Bacteria	Actinobacteria	Acidimicrobiia	Acidimicrobiales	unclassified	unclassified	unclassified
Otu00376	Bacteria	Acidobacteria	Acidobacteria-6	iii1-15	unclassified	unclassified	unclassified
Otu00378	Bacteria	Bacteroidetes	Flavobacteriia	Flavobacteriales	Flavobacteriaceae	Winogradskyella	unclassified
Otu00379	Bacteria	Actinobacteria	Thermoleophilia	Gaiellales	Gaiellaceae	unclassified	unclassified
Otu00381	Bacteria	Gemmatimonadetes	Gemm-1	unclassified	unclassified	unclassified	unclassified
Otu00382	Bacteria	Proteobacteria	Gammaproteobacteria	Vibrionales	Vibrionaceae	unclassified	unclassified
Otu00383	Bacteria	Proteobacteria	Gammaproteobacteria	Thiotrichales	Piscirickettsiaceae	unclassified	unclassified
Otu00385	Bacteria	OP8	OP8_1	HMMVPog-54	unclassified	unclassified	unclassified
Otu00386	Bacteria	Planctomycetes	Planctomycetia	Pirellulales	Pirellulaceae	unclassified	unclassified
Otu00387	Bacteria	Acidobacteria	Sva0725	Sva0725	unclassified	unclassified	unclassified
Otu00391	Bacteria	Chloroflexi	Anaerolineae	Anaerolineales	Anaerolinaceae	C1_B004	unclassified
Otu00392	Bacteria	Proteobacteria	Gammaproteobacteria	Thiohalorhabdales	unclassified	unclassified	unclassified
Otu00393	Bacteria	Bacteroidetes	Flavobacteriia	Flavobacteriales	Flavobacteriaceae	unclassified	unclassified
Otu00394	Bacteria	Bacteroidetes	Flavobacteriia	Flavobacteriales	Flavobacteriaceae	Robiginitalea	unclassified
Otu00396	Bacteria	Bacteroidetes	Saprospirae	Saprospirales	Saprospiraceae	unclassified	unclassified
Otu00397	Bacteria	Proteobacteria	Gammaproteobacteria	Alteromonadales	Alteromonadaceae	HB2-32-21	unclassified
Otu00398	Bacteria	Planctomycetes	Planctomycetia	Pirellulales	Pirellulaceae	unclassified	unclassified
Otu00399	Bacteria	Bacteroidetes	Flavobacteriia	Flavobacteriales	Flavobacteriaceae	Lutimonas	unclassified
Otu00400	Bacteria	Proteobacteria	Deltaproteobacteria	Desulfarculales	Desulfarculaceae	unclassified	unclassified
Otu00401	Bacteria	Actinobacteria	Acidimicrobiia	Acidimicrobiales	koll13	unclassified	unclassified
Otu00402	Bacteria	unclassified	unclassified	unclassified	unclassified	unclassified	unclassified
Otu00403	Bacteria	Proteobacteria	Gammaproteobacteria	Legionellales	Coxiellaceae	unclassified	unclassified
Otu00404	Bacteria	Proteobacteria	Deltaproteobacteria	Myxococcales	unclassified	unclassified	unclassified
Otu00406	Bacteria	Actinobacteria	Thermoleophilia	Solirubrobacterales	unclassified	unclassified	unclassified
Otu00407	Bacteria	Proteobacteria	Gammaproteobacteria	HTCC2188	HTCC2089	unclassified	unclassified
Otu00410	Bacteria	Proteobacteria	Gammaproteobacteria	unclassified	unclassified	unclassified	unclassified
Otu00412	Bacteria	Planctomycetes	Planctomycetia	Pirellulales	Pirellulaceae	unclassified	unclassified
Otu00413	Bacteria	Bacteroidetes	Bacteroidia	Bacteroidales	unclassified	unclassified	unclassified
Otu00415	Bacteria	Firmicutes	Clostridia	Clostridiales	Clostridiaceae	Clostridiisalibacter	unclassified
Otu00417	Bacteria	Proteobacteria	Deltaproteobacteria	Desulfobacterales	Desulfobacteraceae	unclassified	unclassified
Otu00421	Bacteria	Proteobacteria	Gammaproteobacteria	Alteromonadales	Colwelliaceae	unclassified	unclassified
Otu00422	Bacteria	Planctomycetes	Planctomycetia	Pirellulales	Pirellulaceae	unclassified	unclassified
Otu00424	Bacteria	Chloroflexi	Dehalococcoidetes	Dehalococcoidales	Dehalococcoidaceae	unclassified	unclassified
Otu00426	Bacteria	Proteobacteria	Gammaproteobacteria	Alteromonadales	Alteromonadaceae	Marinobacter	unclassified
Otu00427	Bacteria	Proteobacteria	Alphaproteobacteria	Rhodobacterales	Rhodobacteraceae	Marivita	unclassified
Otu00429	Bacteria	Caldithrix	Caldithrixae	Caldithrixales	BA059	unclassified	unclassified
Otu00430	Bacteria	Acidobacteria	RB25	unclassified	unclassified	unclassified	unclassified
Otu00431	Bacteria	WS3	PRR-12	wb1_H11	unclassified	unclassified	unclassified
Otu00435	Bacteria	Chloroflexi	Anaerolineae	SHA-20	unclassified	unclassified	unclassified
Otu00437	Bacteria	Proteobacteria	Gammaproteobacteria	Oceanospirillales	Oceanospirillaceae	Neptunomonas	unclassified
Otu00439	Bacteria	Firmicutes	Bacilli	Bacillales	Planococcaceae	Solibacillus	unclassified
Otu00440	Bacteria	Gemmatimonadetes	Gemm-4	unclassified	unclassified	unclassified	unclassified
Otu00443	Bacteria	Bacteroidetes	Flavobacteriia	Flavobacteriales	Cryomorphaceae	Fluviicola	unclassified
Otu00444	Bacteria	Bacteroidetes	Flavobacteriia	Flavobacteriales	Flavobacteriaceae	unclassified	unclassified
Otu00446	Bacteria	Fibrobacteres	Fibrobacteria	Ucp1540	unclassified	unclassified	unclassified
Otu00448	Bacteria	Planctomycetes	Planctomycetia	Pirellulales	Pirellulaceae	unclassified	unclassified
Otu00449	Bacteria	OP9	JS1	SB-45	unclassified	unclassified	unclassified
Otu00450	Bacteria	Chloroflexi	TK17	unclassified	unclassified	unclassified	unclassified
Otu00451	Bacteria	Proteobacteria	Alphaproteobacteria	Sphingomonadales	Sphingomonadaceae	Sphingobium	yanoikuyae
Otu00452	Bacteria	unclassified	unclassified	unclassified	unclassified	unclassified	unclassified
Otu00456	Bacteria	Chloroflexi	Anaerolineae	unclassified	unclassified	unclassified	unclassified
Otu00457	Bacteria	Proteobacteria	Epsilonproteobacteria	Campylobacterales	Helicobacteraceae	Sulfurimonas	unclassified
Otu00458	Bacteria	Bacteroidetes	Bacteroidia	Bacteroidales	unclassified	unclassified	unclassified
Otu00460	Bacteria	Bacteroidetes	Saprospirae	Saprospirales	Saprospiraceae	unclassified	unclassified
Otu00461	Bacteria	Acidobacteria	Sva0725	Sva0725	unclassified	unclassified	unclassified
Otu00462	Bacteria	Bacteroidetes	Flavobacteriia	Flavobacteriales	Flavobacteriaceae	unclassified	unclassified
Otu00464	Bacteria	Bacteroidetes	Flavobacteriia	Flavobacteriales	Flavobacteriaceae	unclassified	unclassified
Otu00466	Bacteria	Proteobacteria	Gammaproteobacteria	unclassified	unclassified	unclassified	unclassified
Otu00467	Bacteria	Proteobacteria	Alphaproteobacteria	unclassified	unclassified	unclassified	unclassified
Otu00468	Bacteria	unclassified	unclassified	unclassified	unclassified	unclassified	unclassified
Otu00471	Bacteria	Proteobacteria	Betaproteobacteria	Burkholderiales	Comamonadaceae	Roseateles	depolymerans
Otu00472	Bacteria	Acidobacteria	Acidobacteria-5	unclassified	unclassified	unclassified	unclassified
Otu00474	Bacteria	Firmicutes	Clostridia	Clostridiales	Clostridiaceae	Clostridiisalibacter	unclassified
Otu00475	Bacteria	Proteobacteria	Gammaproteobacteria	Thiotrichales	Piscirickettsiaceae	unclassified	unclassified
Otu00476	Bacteria	Planctomycetes	Phycisphaerae	C86	unclassified	unclassified	unclassified
Otu00477	Bacteria	Proteobacteria	Deltaproteobacteria	Desulfobacterales	Desulfobacteraceae	Desulfococcus	unclassified
Otu00479	Bacteria	Proteobacteria	Deltaproteobacteria	Desulfobacterales	Desulfobulbaceae	Desulfocapsa	unclassified
Otu00480	Bacteria	Proteobacteria	Alphaproteobacteria	Rhizobiales	unclassified	unclassified	unclassified
Otu00481	Bacteria	Actinobacteria	Thermoleophilia	Solirubrobacterales	unclassified	unclassified	unclassified
Otu00483	Bacteria	unclassified	unclassified	unclassified	unclassified	unclassified	unclassified
Otu00484	Bacteria	Firmicutes	Clostridia	Clostridiales	Christensenellaceae	unclassified	unclassified
Otu00486	Bacteria	Acidobacteria	OS-K	unclassified	unclassified	unclassified	unclassified
Otu00488	Bacteria	Proteobacteria	Gammaproteobacteria	unclassified	unclassified	unclassified	unclassified
Otu00489	Bacteria	Bacteroidetes	Flavobacteriia	Flavobacteriales	Flavobacteriaceae	unclassified	unclassified
Otu00490	Bacteria	Bacteroidetes	Flavobacteriia	Flavobacteriales	unclassified	unclassified	unclassified
Otu00491	Bacteria	Planctomycetes	Planctomycetia	Pirellulales	Pirellulaceae	unclassified	unclassified
Otu00492	Bacteria	Chloroflexi	Anaerolineae	Caldilineales	Caldilineaceae	unclassified	unclassified
Otu00493	Bacteria	Chloroflexi	Dehalococcoidetes	Dehalococcoidales	Dehalococcoidaceae	unclassified	unclassified
Otu00495	Bacteria	Caldithrix	Caldithrixae	Caldithrixales	Caldithrixaceae	unclassified	unclassified
Otu00496	Bacteria	Proteobacteria	Alphaproteobacteria	Rhodospirillales	Rhodospirillaceae	unclassified	unclassified
Otu00497	Bacteria	Proteobacteria	Deltaproteobacteria	NB1-j	NB1-i	unclassified	unclassified
Otu00498	Bacteria	Planctomycetes	OM190	CL500-15	unclassified	unclassified	unclassified
Otu00499	Bacteria	Bacteroidetes	Bacteroidia	Bacteroidales	SB-1	unclassified	unclassified
Otu00500	Bacteria	Proteobacteria	Gammaproteobacteria	Legionellales	Coxiellaceae	unclassified	unclassified
Otu00504	Bacteria	SBR1093	VHS-B5-50	unclassified	unclassified	unclassified	unclassified
Otu00505	Bacteria	unclassified	unclassified	unclassified	unclassified	unclassified	unclassified
Otu00508	Bacteria	Proteobacteria	Deltaproteobacteria	Desulfobacterales	Desulfobacteraceae	unclassified	unclassified
Otu00511	Bacteria	Spirochaetes	Brachyspirae	Brachyspirales	A0-023	unclassified	unclassified
Otu00512	Bacteria	Cyanobacteria	Nostocophycideae	Nostocales	Nostocaceae	unclassified	unclassified
Otu00513	Bacteria	Proteobacteria	Gammaproteobacteria	Oceanospirillales	Oleiphilaceae	unclassified	unclassified
Otu00517	Bacteria	Proteobacteria	Deltaproteobacteria	Desulfobacterales	Desulfobulbaceae	unclassified	unclassified
Otu00518	Bacteria	Proteobacteria	Deltaproteobacteria	Desulfuromonadales	unclassified	unclassified	unclassified
Otu00519	Bacteria	Chloroflexi	Anaerolineae	GCA004	unclassified	unclassified	unclassified
Otu00521	Bacteria	Acidobacteria	Acidobacteria-6	CCU21	unclassified	unclassified	unclassified
Otu00523	Bacteria	Proteobacteria	Gammaproteobacteria	unclassified	unclassified	unclassified	unclassified
Otu00526	Bacteria	Bacteroidetes	unclassified	unclassified	unclassified	unclassified	unclassified
Otu00527	Bacteria	Actinobacteria	Thermoleophilia	Gaiellales	Gaiellaceae	unclassified	unclassified
Otu00528	Bacteria	Planctomycetes	OM190	agg27	unclassified	unclassified	unclassified
Otu00534	Bacteria	Actinobacteria	Acidimicrobiia	Acidimicrobiales	koll13	unclassified	unclassified
Otu00535	Bacteria	Acidobacteria	RB25	unclassified	unclassified	unclassified	unclassified
Otu00540	Bacteria	Planctomycetes	Planctomycetia	Pirellulales	Pirellulaceae	unclassified	unclassified
Otu00541	Bacteria	Planctomycetes	Planctomycetia	Pirellulales	Pirellulaceae	unclassified	unclassified
Otu00543	Bacteria	Chloroflexi	Anaerolineae	SBR1031	SHA-31	unclassified	unclassified
Otu00544	Bacteria	Proteobacteria	Gammaproteobacteria	Enterobacteriales	Enterobacteriaceae	unclassified	unclassified
Otu00545	Bacteria	Bacteroidetes	unclassified	unclassified	unclassified	unclassified	unclassified
Otu00547	Bacteria	Proteobacteria	Alphaproteobacteria	unclassified	unclassified	unclassified	unclassified
Otu00548	Bacteria	Proteobacteria	Alphaproteobacteria	unclassified	unclassified	unclassified	unclassified
Otu00549	Bacteria	Nitrospirae	Nitrospira	Nitrospirales	Nitrospiraceae	unclassified	unclassified
Otu00554	Bacteria	Chloroflexi	Anaerolineae	MSB-1E9	unclassified	unclassified	unclassified
Otu00556	Bacteria	Acidobacteria	RB25	unclassified	unclassified	unclassified	unclassified
Otu00557	Bacteria	WS2	Kazan-3B-09	unclassified	unclassified	unclassified	unclassified
Otu00560	Bacteria	Firmicutes	Bacilli	Bacillales	Bacillaceae	Bacillus	badius
Otu00561	Bacteria	Proteobacteria	Gammaproteobacteria	Thiotrichales	Piscirickettsiaceae	unclassified	unclassified
Otu00562	Bacteria	Bacteroidetes	Flavobacteriia	Flavobacteriales	Cryomorphaceae	Crocinitomix	unclassified
Otu00564	Bacteria	Caldithrix	Caldithrixae	Caldithrixales	Caldithrixaceae	LCP-26	unclassified
Otu00570	Bacteria	Proteobacteria	Deltaproteobacteria	Desulfobacterales	Desulfobulbaceae	unclassified	unclassified
Otu00571	Bacteria	Proteobacteria	Gammaproteobacteria	unclassified	unclassified	unclassified	unclassified
Otu00572	Bacteria	Bacteroidetes	unclassified	unclassified	unclassified	unclassified	unclassified
Otu00575	Bacteria	Proteobacteria	Deltaproteobacteria	NB1-j	JTB38	unclassified	unclassified
Otu00576	Bacteria	Bacteroidetes	Flavobacteriia	Flavobacteriales	Flavobacteriaceae	Algibacter	unclassified
Otu00580	Bacteria	Planctomycetes	Phycisphaerae	Phycisphaerales	unclassified	unclassified	unclassified
Otu00583	Bacteria	OP8	OP8_2	unclassified	unclassified	unclassified	unclassified
Otu00586	Bacteria	Firmicutes	Bacilli	Bacillales	Bacillaceae	Bacillus	unclassified
Otu00587	Bacteria	Proteobacteria	Gammaproteobacteria	unclassified	unclassified	unclassified	unclassified
Otu00589	Bacteria	Proteobacteria	Alphaproteobacteria	Rhodospirillales	Rhodospirillaceae	unclassified	unclassified
Otu00592	Bacteria	Actinobacteria	unclassified	unclassified	unclassified	unclassified	unclassified
Otu00593	Bacteria	Proteobacteria	Deltaproteobacteria	Desulfarculales	Desulfarculaceae	unclassified	unclassified
Otu00597	Bacteria	unclassified	unclassified	unclassified	unclassified	unclassified	unclassified
Otu00598	Bacteria	Acidobacteria	Sva0725	Sva0725	unclassified	unclassified	unclassified
Otu00599	Bacteria	Actinobacteria	Acidimicrobiia	Acidimicrobiales	koll13	unclassified	unclassified
Otu00600	Bacteria	Planctomycetes	Phycisphaerae	CCM11a	unclassified	unclassified	unclassified
Otu00602	Bacteria	Bacteroidetes	Bacteroidia	Bacteroidales	VC21_Bac22	unclassified	unclassified
Otu00603	Bacteria	Acidobacteria	OS-K	unclassified	unclassified	unclassified	unclassified
Otu00607	Bacteria	Proteobacteria	Gammaproteobacteria	Oceanospirillales	Oleiphilaceae	unclassified	unclassified
Otu00609	Bacteria	Proteobacteria	Alphaproteobacteria	Rhizobiales	unclassified	unclassified	unclassified
Otu00610	Bacteria	Proteobacteria	Gammaproteobacteria	unclassified	unclassified	unclassified	unclassified
Otu00613	Bacteria	Proteobacteria	Betaproteobacteria	Neisseriales	Neisseriaceae	unclassified	unclassified
Otu00615	Bacteria	Proteobacteria	Alphaproteobacteria	Rhodospirillales	Rhodospirillaceae	unclassified	unclassified
Otu00616	Bacteria	Bacteroidetes	Flavobacteriia	Flavobacteriales	Flavobacteriaceae	unclassified	unclassified
Otu00618	Bacteria	Bacteroidetes	Flavobacteriia	Flavobacteriales	Flavobacteriaceae	Robiginitalea	unclassified
Otu00619	Bacteria	Bacteroidetes	Sphingobacteriia	Sphingobacteriales	NS11-12	unclassified	unclassified
Otu00622	Bacteria	Firmicutes	Bacilli	Bacillales	Bacillaceae	Bacillus	unclassified
Otu00623	Bacteria	Actinobacteria	Thermoleophilia	Gaiellales	Gaiellaceae	unclassified	unclassified
Otu00627	Bacteria	Chloroflexi	Dehalococcoidetes	Dehalococcoidales	Dehalococcoidaceae	unclassified	unclassified
Otu00629	Bacteria	Bacteroidetes	unclassified	unclassified	unclassified	unclassified	unclassified
Otu00630	Bacteria	Proteobacteria	TA18	CV90	unclassified	unclassified	unclassified
Otu00631	Bacteria	Planctomycetes	C6	d113	unclassified	unclassified	unclassified
Otu00632	Bacteria	Proteobacteria	Gammaproteobacteria	Marinicellales	Marinicellaceae	unclassified	unclassified
Otu00634	Bacteria	unclassified	unclassified	unclassified	unclassified	unclassified	unclassified
Otu00636	Bacteria	Proteobacteria	Deltaproteobacteria	Desulfobacterales	Desulfobacteraceae	Desulfococcus	unclassified
Otu00637	Bacteria	Bacteroidetes	Flavobacteriia	Flavobacteriales	Flavobacteriaceae	unclassified	unclassified
Otu00640	Bacteria	Proteobacteria	Deltaproteobacteria	Desulfobacterales	Desulfobulbaceae	unclassified	unclassified
Otu00642	Bacteria	Proteobacteria	Deltaproteobacteria	Desulfobacterales	Nitrospinaceae	Nitrospina	unclassified
Otu00643	Bacteria	Firmicutes	Bacilli	Bacillales	Bacillaceae	Bacillus	unclassified
Otu00645	Bacteria	Planctomycetes	C6	MVS-107	unclassified	unclassified	unclassified
Otu00646	Bacteria	Actinobacteria	unclassified	unclassified	unclassified	unclassified	unclassified
Otu00648	Bacteria	Proteobacteria	Alphaproteobacteria	Rhodobacterales	Rhodobacteraceae	unclassified	unclassified
Otu00655	Bacteria	Planctomycetes	Planctomycetia	Pirellulales	Pirellulaceae	unclassified	unclassified
Otu00656	Bacteria	Spirochaetes	Spirochaetes	Spirochaetales	Spirochaetaceae	Spirochaeta	unclassified
Otu00657	Bacteria	Planctomycetes	Phycisphaerae	SHA-43	unclassified	unclassified	unclassified
Otu00662	Bacteria	Bacteroidetes	Flavobacteriia	Flavobacteriales	Cryomorphaceae	unclassified	unclassified
Otu00663	Bacteria	Bacteroidetes	Flavobacteriia	Flavobacteriales	Flavobacteriaceae	unclassified	unclassified
Otu00668	Bacteria	Chloroflexi	Anaerolineae	Caldilineales	Caldilineaceae	unclassified	unclassified
Otu00669	Bacteria	Chloroflexi	Anaerolineae	unclassified	unclassified	unclassified	unclassified
Otu00670	Bacteria	Chloroflexi	Anaerolineae	unclassified	unclassified	unclassified	unclassified
Otu00671	Bacteria	Chloroflexi	Anaerolineae	SBR1031	A4b	unclassified	unclassified
Otu00672	Bacteria	Actinobacteria	unclassified	unclassified	unclassified	unclassified	unclassified
Otu00682	Bacteria	Proteobacteria	Gammaproteobacteria	Marinicellales	Marinicellaceae	unclassified	unclassified
Otu00687	Bacteria	Fibrobacteres	TG3	TG3-2	unclassified	unclassified	unclassified
Otu00692	Bacteria	unclassified	unclassified	unclassified	unclassified	unclassified	unclassified
Otu00693	Bacteria	Firmicutes	Bacilli	Bacillales	Paenibacillaceae	Ammoniphilus	unclassified
Otu00694	Bacteria	Proteobacteria	Deltaproteobacteria	Desulfarculales	Desulfarculaceae	unclassified	unclassified
Otu00695	Bacteria	unclassified	unclassified	unclassified	unclassified	unclassified	unclassified
Otu00696	Bacteria	Bacteroidetes	Flavobacteriia	Flavobacteriales	Flavobacteriaceae	unclassified	unclassified
Otu00699	Bacteria	Chloroflexi	Dehalococcoidetes	Dehalococcoidales	Dehalococcoidaceae	unclassified	unclassified
Otu00702	Bacteria	Chloroflexi	Anaerolineae	O4D2Z37	unclassified	unclassified	unclassified
Otu00708	Bacteria	Proteobacteria	Deltaproteobacteria	Desulfuromonadales	Desulfuromonadaceae	unclassified	unclassified
Otu00710	Bacteria	Proteobacteria	Deltaproteobacteria	Desulfobacterales	Desulfobacteraceae	Desulfococcus	unclassified
Otu00714	Bacteria	Chloroflexi	Anaerolineae	MSB-1E9	unclassified	unclassified	unclassified
Otu00715	Bacteria	Acidobacteria	RB25	unclassified	unclassified	unclassified	unclassified
Otu00716	Bacteria	GN04	GN15	unclassified	unclassified	unclassified	unclassified
Otu00718	Bacteria	Planctomycetes	OM190	CL500-15	unclassified	unclassified	unclassified
Otu00721	Bacteria	OP8	OP8_2	unclassified	unclassified	unclassified	unclassified
Otu00722	Bacteria	Actinobacteria	Acidimicrobiia	Acidimicrobiales	koll13	unclassified	unclassified
Otu00726	Bacteria	Bacteroidetes	Flavobacteriia	Flavobacteriales	Cryomorphaceae	unclassified	unclassified
Otu00730	Bacteria	Proteobacteria	unclassified	unclassified	unclassified	unclassified	unclassified
Otu00732	Bacteria	Nitrospirae	Nitrospira	Nitrospirales	Thermodesulfovibrionaceae	GOUTA19	unclassified
Otu00740	Bacteria	unclassified	unclassified	unclassified	unclassified	unclassified	unclassified
Otu00741	Bacteria	Planctomycetes	Phycisphaerae	MSBL9	unclassified	unclassified	unclassified
Otu00742	Bacteria	Actinobacteria	Actinobacteria	Actinomycetales	Streptomycetaceae	Streptomyces	unclassified
Otu00747	Bacteria	SAR406	AB16	Arctic96B-7	A714017	unclassified	unclassified
Otu00749	Bacteria	Bacteroidetes	unclassified	unclassified	unclassified	unclassified	unclassified
Otu00750	Bacteria	Firmicutes	Bacilli	Haloplasmatales	Haloplasmataceae	unclassified	unclassified
Otu00754	Bacteria	Bacteroidetes	unclassified	unclassified	unclassified	unclassified	unclassified
Otu00755	Bacteria	Acidobacteria	Sva0725	Sva0725	unclassified	unclassified	unclassified
Otu00758	Bacteria	SAR406	AB16	Arctic96B-7	A714017	unclassified	unclassified
Otu00763	Bacteria	Acidobacteria	Acidobacteria-6	iii1-15	unclassified	unclassified	unclassified
Otu00764	Bacteria	Chloroflexi	Dehalococcoidetes	Dehalococcoidales	Dehalococcoidaceae	unclassified	unclassified
Otu00768	Bacteria	Bacteroidetes	Bacteroidia	Bacteroidales	unclassified	unclassified	unclassified
Otu00769	Bacteria	Bacteroidetes	Flavobacteriia	Flavobacteriales	Flavobacteriaceae	Ulvibacter	unclassified
Otu00779	Bacteria	unclassified	unclassified	unclassified	unclassified	unclassified	unclassified
Otu00783	Bacteria	Proteobacteria	Epsilonproteobacteria	Campylobacterales	Campylobacteraceae	Arcobacter	unclassified
Otu00786	Bacteria	Firmicutes	Clostridia	Clostridiales	Clostridiaceae	Clostridiisalibacter	unclassified
Otu00787	Bacteria	KSB3	unclassified	unclassified	unclassified	unclassified	unclassified
Otu00789	Bacteria	Proteobacteria	Gammaproteobacteria	unclassified	unclassified	unclassified	unclassified
Otu00793	Bacteria	Planctomycetes	Phycisphaerae	MSBL9	unclassified	unclassified	unclassified
Otu00794	Bacteria	WS3	PRR-12	unclassified	unclassified	unclassified	unclassified
Otu00800	Bacteria	Proteobacteria	Alphaproteobacteria	unclassified	unclassified	unclassified	unclassified
Otu00802	Bacteria	Acidobacteria	OS-K	unclassified	unclassified	unclassified	unclassified
Otu00804	Bacteria	Bacteroidetes	Flavobacteriia	Flavobacteriales	Flavobacteriaceae	unclassified	unclassified
Otu00806	Bacteria	Spirochaetes	Spirochaetes	Spirochaetales	Spirochaetaceae	Spirochaeta	unclassified
Otu00807	Bacteria	Bacteroidetes	Cytophagia	Cytophagales	Flammeovirgaceae	unclassified	unclassified
Otu00810	Bacteria	Bacteroidetes	Cytophagia	Cytophagales	Flammeovirgaceae	unclassified	unclassified
Otu00816	Bacteria	Proteobacteria	Deltaproteobacteria	Desulfarculales	Desulfarculaceae	unclassified	unclassified
Otu00819	Bacteria	Chloroflexi	Dehalococcoidetes	Dehalococcoidales	Dehalococcoidaceae	unclassified	unclassified
Otu00823	Bacteria	Bacteroidetes	unclassified	unclassified	unclassified	unclassified	unclassified
Otu00828	Bacteria	Proteobacteria	Gammaproteobacteria	Alteromonadales	125ds10	unclassified	unclassified
Otu00830	Bacteria	Chloroflexi	Anaerolineae	unclassified	unclassified	unclassified	unclassified
Otu00836	Bacteria	Acidobacteria	AT-s54	unclassified	unclassified	unclassified	unclassified
Otu00846	Bacteria	unclassified	unclassified	unclassified	unclassified	unclassified	unclassified
Otu00852	Bacteria	Caldithrix	Caldithrixae	Caldithrixales	Caldithrixaceae	unclassified	unclassified
Otu00867	Bacteria	Proteobacteria	Deltaproteobacteria	Desulfobacterales	Desulfobulbaceae	unclassified	unclassified
Otu00871	Bacteria	Bacteroidetes	unclassified	unclassified	unclassified	unclassified	unclassified
Otu00873	Bacteria	Bacteroidetes	Flavobacteriia	Flavobacteriales	Flavobacteriaceae	Maribacter	unclassified
Otu00876	Bacteria	Gemmatimonadetes	Gemm-2	unclassified	unclassified	unclassified	unclassified
Otu00879	Bacteria	GN04	5bav_B12	unclassified	unclassified	unclassified	unclassified
Otu00880	Bacteria	unclassified	unclassified	unclassified	unclassified	unclassified	unclassified
Otu00889	Bacteria	Chloroflexi	Anaerolineae	GCA004	unclassified	unclassified	unclassified
Otu00891	Bacteria	Planctomycetes	Phycisphaerae	Phycisphaerales	Phycisphaeraceae	unclassified	unclassified
Otu00895	Bacteria	unclassified	unclassified	unclassified	unclassified	unclassified	unclassified
Otu00900	Bacteria	Proteobacteria	Deltaproteobacteria	Desulfobacterales	Desulfobulbaceae	unclassified	unclassified
Otu00901	Bacteria	Proteobacteria	Deltaproteobacteria	Desulfobacterales	Desulfobacteraceae	unclassified	unclassified
Otu00908	Bacteria	Verrucomicrobia	Verrucomicrobiae	Verrucomicrobiales	Verrucomicrobiaceae	Verrucomicrobium	unclassified
Otu00912	Bacteria	Planctomycetes	Planctomycetia	Pirellulales	Pirellulaceae	unclassified	unclassified
Otu00921	Bacteria	Proteobacteria	Alphaproteobacteria	Rhodospirillales	Rhodospirillaceae	unclassified	unclassified
Otu00925	Bacteria	Proteobacteria	Deltaproteobacteria	Myxococcales	Cystobacterineae	unclassified	unclassified
Otu00926	Bacteria	Proteobacteria	Deltaproteobacteria	Entotheonellales	Entotheonellaceae	unclassified	unclassified
Otu00939	Bacteria	Acidobacteria	Acidobacteria-6	CCU21	unclassified	unclassified	unclassified
Otu00941	Bacteria	Acidobacteria	Chloracidobacteria	RB41	Ellin6075	unclassified	unclassified
Otu00951	Bacteria	Chloroflexi	Anaerolineae	GCA004	unclassified	unclassified	unclassified
Otu00953	Bacteria	Actinobacteria	Acidimicrobiia	Acidimicrobiales	koll13	unclassified	unclassified
Otu00957	Bacteria	Planctomycetes	OM190	CL500-15	unclassified	unclassified	unclassified
Otu00968	Bacteria	Proteobacteria	Alphaproteobacteria	Rhodospirillales	Rhodospirillaceae	unclassified	unclassified
Otu00972	Bacteria	Bacteroidetes	Flavobacteriia	Flavobacteriales	Flavobacteriaceae	unclassified	unclassified
Otu00982	Bacteria	Proteobacteria	Gammaproteobacteria	unclassified	unclassified	unclassified	unclassified
Otu00990	Bacteria	Bacteroidetes	Saprospirae	Saprospirales	Saprospiraceae	unclassified	unclassified
Otu00992	Bacteria	Bacteroidetes	Flavobacteriia	Flavobacteriales	Flavobacteriaceae	Robiginitalea	unclassified
Otu01004	Bacteria	Planctomycetes	Planctomycetia	Pirellulales	Pirellulaceae	unclassified	unclassified
Otu01005	Bacteria	Planctomycetes	Planctomycetia	Pirellulales	Pirellulaceae	unclassified	unclassified
Otu01006	Bacteria	Planctomycetes	Planctomycetia	Pirellulales	Pirellulaceae	unclassified	unclassified
Otu01009	Bacteria	Firmicutes	Bacilli	Bacillales	Paenibacillaceae	Paenibacillus	unclassified
Otu01016	Bacteria	unclassified	unclassified	unclassified	unclassified	unclassified	unclassified
Otu01018	Bacteria	Proteobacteria	unclassified	unclassified	unclassified	unclassified	unclassified
Otu01021	Bacteria	Proteobacteria	Betaproteobacteria	Burkholderiales	Comamonadaceae	unclassified	unclassified
Otu01031	Bacteria	Proteobacteria	Deltaproteobacteria	Desulfobacterales	Desulfobacteraceae	Desulfococcus	unclassified
Otu01035	Bacteria	Proteobacteria	Deltaproteobacteria	unclassified	unclassified	unclassified	unclassified
Otu01041	Bacteria	GN04	MSB-5A5	unclassified	unclassified	unclassified	unclassified
Otu01050	Bacteria	Nitrospirae	Nitrospira	Nitrospirales	Nitrospiraceae	Nitrospira	unclassified
Otu01059	Bacteria	Actinobacteria	Thermoleophilia	Gaiellales	Gaiellaceae	unclassified	unclassified
Otu01067	Bacteria	Proteobacteria	Gammaproteobacteria	Alteromonadales	HTCC2188	HTCC	unclassified
Otu01074	Bacteria	Proteobacteria	Epsilonproteobacteria	Campylobacterales	Campylobacteraceae	Arcobacter	unclassified
Otu01075	Bacteria	Proteobacteria	Gammaproteobacteria	Thiotrichales	Piscirickettsiaceae	unclassified	unclassified
Otu01077	Bacteria	Chloroflexi	Anaerolineae	GCA004	unclassified	unclassified	unclassified
Otu01079	Bacteria	Planctomycetes	Planctomycetia	Pirellulales	Pirellulaceae	unclassified	unclassified
Otu01090	Bacteria	Bacteroidetes	Saprospirae	Saprospirales	Saprospiraceae	unclassified	unclassified
Otu01117	Bacteria	Verrucomicrobia	Opitutae	Pelagicoccales	Pelagicoccaceae	Pelagicoccus	unclassified
Otu01119	Bacteria	Proteobacteria	Gammaproteobacteria	unclassified	unclassified	unclassified	unclassified
Otu01120	Bacteria	Proteobacteria	Gammaproteobacteria	Thiotrichales	Piscirickettsiaceae	unclassified	unclassified
Otu01122	Bacteria	Proteobacteria	Gammaproteobacteria	Alteromonadales	HTCC2188	HTCC	unclassified
Otu01138	Bacteria	Planctomycetes	Planctomycetia	Pirellulales	Pirellulaceae	unclassified	unclassified
Otu01142	Bacteria	Firmicutes	Bacilli	Bacillales	Planococcaceae	Solibacillus	unclassified
Otu01146	Bacteria	Proteobacteria	Alphaproteobacteria	unclassified	unclassified	unclassified	unclassified
Otu01153	Bacteria	Proteobacteria	Alphaproteobacteria	unclassified	unclassified	unclassified	unclassified
Otu01157	Bacteria	Firmicutes	Bacilli	Bacillales	Thermoactinomycetaceae	Thermoactinomyces	unclassified
Otu01170	Bacteria	Planctomycetes	OM190	agg27	unclassified	unclassified	unclassified
Otu01194	Bacteria	Proteobacteria	Betaproteobacteria	Burkholderiales	Comamonadaceae	unclassified	unclassified
Otu01199	Bacteria	Proteobacteria	Alphaproteobacteria	unclassified	unclassified	unclassified	unclassified
Otu01213	Bacteria	Firmicutes	Bacilli	Bacillales	Alicyclobacillaceae	Alicyclobacillus	unclassified
Otu01248	Bacteria	Firmicutes	Bacilli	Bacillales	unclassified	unclassified	unclassified
Otu01276	Bacteria	GN04	GN15	unclassified	unclassified	unclassified	unclassified
Otu01281	Bacteria	Actinobacteria	Actinobacteria	Actinomycetales	Nocardioidaceae	unclassified	unclassified
Otu01288	Bacteria	Bacteroidetes	unclassified	unclassified	unclassified	unclassified	unclassified
Otu01290	Bacteria	Acidobacteria	Sva0725	Sva0725	unclassified	unclassified	unclassified
Otu01303	Bacteria	Planctomycetes	Planctomycetia	Pirellulales	Pirellulaceae	unclassified	unclassified
Otu01308	Bacteria	Planctomycetes	Phycisphaerae	MSBL9	unclassified	unclassified	unclassified
Otu01317	Bacteria	Bacteroidetes	Bacteroidia	Bacteroidales	SB-1	unclassified	unclassified
Otu01339	Bacteria	OP8	OP8_1	HMMVPog-54	unclassified	unclassified	unclassified
Otu01377	Bacteria	Proteobacteria	Gammaproteobacteria	Chromatiales	Chromatiaceae	Thiococcus	unclassified
Otu01388	Bacteria	Planctomycetes	Phycisphaerae	Phycisphaerales	Phycisphaeraceae	unclassified	unclassified
Otu01421	Bacteria	unclassified	unclassified	unclassified	unclassified	unclassified	unclassified
Otu01427	Bacteria	Verrucomicrobia	unclassified	unclassified	unclassified	unclassified	unclassified
Otu01436	Bacteria	unclassified	unclassified	unclassified	unclassified	unclassified	unclassified
Otu01460	Bacteria	Bacteroidetes	Cytophagia	Cytophagales	Flammeovirgaceae	unclassified	unclassified
Otu01479	Bacteria	Chloroflexi	Dehalococcoidetes	GIF9	unclassified	unclassified	unclassified
Otu01503	Bacteria	unclassified	unclassified	unclassified	unclassified	unclassified	unclassified
Otu01510	Bacteria	unclassified	unclassified	unclassified	unclassified	unclassified	unclassified
Otu01559	Bacteria	Bacteroidetes	Bacteroidia	Bacteroidales	SB-1	unclassified	unclassified
Otu01576	Bacteria	Proteobacteria	unclassified	unclassified	unclassified	unclassified	unclassified
Otu01581	Bacteria	Lentisphaerae	Lentisphaeria	unclassified	unclassified	unclassified	unclassified
Otu01714	Bacteria	Planctomycetes	Phycisphaerae	MSBL9	unclassified	unclassified	unclassified
Otu01721	Bacteria	Proteobacteria	unclassified	unclassified	unclassified	unclassified	unclassified
Otu02416	Bacteria	Bacteroidetes	Flavobacteriia	Flavobacteriales	Cryomorphaceae	Crocinitomix	unclassified
Otu02504	Bacteria	Proteobacteria	Gammaproteobacteria	Thiotrichales	Piscirickettsiaceae	unclassified	unclassified
Otu02524	Bacteria	Actinobacteria	unclassified	unclassified	unclassified	unclassified	unclassified
ARCHOtu0001	Archaea	Crenarchaeota	Thaumarchaeota	Cenarchaeales	Cenarchaeaceae	Nitrosopumilus	unclassified
ARCHOtu0002	Archaea	Euryarchaeota	Thermoplasmata	E2	DHVEG-1	unclassified	unclassified
ARCHOtu0003	Archaea	Crenarchaeota	MCG	B10	unclassified	unclassified	unclassified
ARCHOtu0004	Archaea	Crenarchaeota	unclassified	unclassified	unclassified	unclassified	unclassified
ARCHOtu0005	Archaea	Crenarchaeota	MCG	pGrfC26	unclassified	unclassified	unclassified
ARCHOtu0006	Archaea	Euryarchaeota	Methanomicrobia	Methanosarcinales	Methanosarcinaceae	Methanococcoides	unclassified
ARCHOtu0007	Archaea	Euryarchaeota	Thermoplasmata	E2	CCA47	unclassified	unclassified
ARCHOtu0008	Archaea	Crenarchaeota	Thaumarchaeota	Nitrososphaerales	Nitrososphaeraceae	Candidatus_Nitrososphaera	unclassified
ARCHOtu0009	Archaea	Crenarchaeota	MCG	unclassified	unclassified	unclassified	unclassified
ARCHOtu0010	Archaea	Crenarchaeota	MBGB	unclassified	unclassified	unclassified	unclassified
ARCHOtu0011	Archaea	Parvarchaeota	Parvarchaea	YLA114	unclassified	unclassified	unclassified
ARCHOtu0012	Archaea	Parvarchaeota	Parvarchaea	YLA114	unclassified	unclassified	unclassified
ARCHOtu0013	Archaea	Crenarchaeota	MCG	unclassified	unclassified	unclassified	unclassified
ARCHOtu0014	Archaea	Crenarchaeota	Thaumarchaeota	Cenarchaeales	Cenarchaeaceae	unclassified	unclassified
ARCHOtu0015	Archaea	Crenarchaeota	unclassified	unclassified	unclassified	unclassified	unclassified
ARCHOtu0016	Archaea	Euryarchaeota	Methanomicrobia	Methanosarcinales	Methanosarcinaceae	Methanosarcina	unclassified
ARCHOtu0017	Archaea	Crenarchaeota	MCG	unclassified	unclassified	unclassified	unclassified
ARCHOtu0018	Archaea	Parvarchaeota	Parvarchaea	YLA114	unclassified	unclassified	unclassified
ARCHOtu0019	Archaea	Crenarchaeota	MCG	pGrfC26	unclassified	unclassified	unclassified
ARCHOtu0020	Archaea	Crenarchaeota	MBGB	unclassified	unclassified	unclassified	unclassified
ARCHOtu0021	Archaea	Parvarchaeota	Parvarchaea	YLA114	unclassified	unclassified	unclassified
ARCHOtu0022	Archaea	Parvarchaeota	Parvarchaea	YLA114	unclassified	unclassified	unclassified
ARCHOtu0023	Archaea	Parvarchaeota	Parvarchaea	YLA114	unclassified	unclassified	unclassified
ARCHOtu0024	Archaea	Crenarchaeota	MCG	unclassified	unclassified	unclassified	unclassified
ARCHOtu0025	Archaea	Euryarchaeota	Thermoplasmata	E2	DHVEG-1	unclassified	unclassified
ARCHOtu0026	Archaea	Crenarchaeota	MCG	pGrfC26	unclassified	unclassified	unclassified
ARCHOtu0027	Archaea	Parvarchaeota	Parvarchaea	YLA114	unclassified	unclassified	unclassified
ARCHOtu0028	Archaea	unclassified	unclassified	unclassified	unclassified	unclassified	unclassified
ARCHOtu0029	Archaea	Parvarchaeota	Parvarchaea	YLA114	unclassified	unclassified	unclassified
ARCHOtu0030	Archaea	Euryarchaeota	Methanomicrobia	Methanosarcinales	Methanosaetaceae	Methanosaeta	unclassified
ARCHOtu0031	Archaea	Euryarchaeota	Thermoplasmata	E2	DHVEG-1	unclassified	unclassified
ARCHOtu0032	Archaea	Crenarchaeota	MCG	unclassified	unclassified	unclassified	unclassified
ARCHOtu0033	Archaea	Euryarchaeota	unclassified	unclassified	unclassified	unclassified	unclassified
ARCHOtu0034	Archaea	Crenarchaeota	unclassified	unclassified	unclassified	unclassified	unclassified
ARCHOtu0035	Archaea	Crenarchaeota	MCG	pGrfC26	unclassified	unclassified	unclassified
ARCHOtu0036	Archaea	Parvarchaeota	Parvarchaea	YLA114	unclassified	unclassified	unclassified
ARCHOtu0037	Archaea	Euryarchaeota	Methanobacteria	Methanobacteriales	Methanobacteriaceae	Methanobrevibacter	unclassified
ARCHOtu0038	Archaea	Crenarchaeota	MCG	unclassified	unclassified	unclassified	unclassified
ARCHOtu0039	Archaea	Parvarchaeota	Parvarchaea	YLA114	unclassified	unclassified	unclassified
ARCHOtu0040	Archaea	Parvarchaeota	Parvarchaea	YLA114	unclassified	unclassified	unclassified
ARCHOtu0041	Archaea	Parvarchaeota	Parvarchaea	YLA114	unclassified	unclassified	unclassified
ARCHOtu0042	Archaea	Parvarchaeota	Parvarchaea	YLA114	unclassified	unclassified	unclassified
ARCHOtu0044	Archaea	Euryarchaeota	Methanobacteria	Methanobacteriales	pMC1	pMC1A4	unclassified
ARCHOtu0045	Archaea	Parvarchaeota	Parvarchaea	YLA114	unclassified	unclassified	unclassified
ARCHOtu0046	Archaea	unclassified	unclassified	unclassified	unclassified	unclassified	unclassified
ARCHOtu0047	Archaea	Parvarchaeota	Parvarchaea	WCHD3-30	unclassified	unclassified	unclassified
ARCHOtu0048	Archaea	Parvarchaeota	Parvarchaea	WCHD3-30	unclassified	unclassified	unclassified
ARCHOtu0049	Archaea	Parvarchaeota	Parvarchaea	YLA114	unclassified	unclassified	unclassified
ARCHOtu0050	Archaea	Parvarchaeota	Parvarchaea	YLA114	unclassified	unclassified	unclassified
ARCHOtu0051	Archaea	Parvarchaeota	Parvarchaea	WCHD3-30	unclassified	unclassified	unclassified
ARCHOtu0052	Archaea	Euryarchaeota	Thermoplasmata	E2	TMEG	unclassified	unclassified
ARCHOtu0053	Archaea	Crenarchaeota	MCG	unclassified	unclassified	unclassified	unclassified
ARCHOtu0054	Archaea	Euryarchaeota	Methanomicrobia	Methanomicrobiales	Methanomicrobiaceae	unclassified	unclassified
ARCHOtu0056	Archaea	Euryarchaeota	Thermoplasmata	E2	Methanomassiliicoccaceae	unclassified	unclassified
ARCHOtu0057	Archaea	Euryarchaeota	Methanomicrobia	Methanosarcinales	Methanosaetaceae	Methanosaeta	unclassified
ARCHOtu0058	Archaea	Crenarchaeota	MCG	unclassified	unclassified	unclassified	unclassified
ARCHOtu0060	Archaea	Parvarchaeota	Parvarchaea	YLA114	unclassified	unclassified	unclassified
ARCHOtu0061	Archaea	Parvarchaeota	Parvarchaea	YLA114	unclassified	unclassified	unclassified
ARCHOtu0062	Archaea	Crenarchaeota	MBGB	unclassified	unclassified	unclassified	unclassified
ARCHOtu0063	Archaea	Euryarchaeota	Methanomicrobia	Methanomicrobiales	Methanoregulaceae	Candidatus_Methanoregula	unclassified
ARCHOtu0066	Archaea	Parvarchaeota	Parvarchaea	YLA114	unclassified	unclassified	unclassified
ARCHOtu0067	Archaea	Parvarchaeota	Parvarchaea	YLA114	unclassified	unclassified	unclassified
ARCHOtu0068	Archaea	Euryarchaeota	Thermoplasmata	E2	20c-4	unclassified	unclassified
ARCHOtu0069	Archaea	Parvarchaeota	Parvarchaea	YLA114	unclassified	unclassified	unclassified
ARCHOtu0070	Archaea	Parvarchaeota	Parvarchaea	YLA114	unclassified	unclassified	unclassified
ARCHOtu0071	Archaea	Euryarchaeota	Methanomicrobia	unclassified	unclassified	unclassified	unclassified
ARCHOtu0073	Archaea	Parvarchaeota	Parvarchaea	YLA114	unclassified	unclassified	unclassified
ARCHOtu0074	Archaea	Parvarchaeota	Parvarchaea	YLA114	unclassified	unclassified	unclassified
ARCHOtu0075	Archaea	Parvarchaeota	Parvarchaea	YLA114	unclassified	unclassified	unclassified
ARCHOtu0076	Archaea	Parvarchaeota	Parvarchaea	YLA114	unclassified	unclassified	unclassified
ARCHOtu0078	Archaea	Euryarchaeota	unclassified	unclassified	unclassified	unclassified	unclassified
ARCHOtu0080	Archaea	Euryarchaeota	Thermoplasmata	E2	unclassified	unclassified	unclassified
ARCHOtu0081	Archaea	Crenarchaeota	MHVG	unclassified	unclassified	unclassified	unclassified
ARCHOtu0087	Archaea	Parvarchaeota	Parvarchaea	YLA114	unclassified	unclassified	unclassified
ARCHOtu0089	Archaea	Parvarchaeota	Parvarchaea	YLA114	unclassified	unclassified	unclassified
ARCHOtu0090	Archaea	Crenarchaeota	MHVG	unclassified	unclassified	unclassified	unclassified
ARCHOtu0091	Archaea	Parvarchaeota	Parvarchaea	YLA114	unclassified	unclassified	unclassified
ARCHOtu0093	Archaea	Parvarchaeota	Parvarchaea	YLA114	unclassified	unclassified	unclassified
ARCHOtu0094	Archaea	Parvarchaeota	Parvarchaea	YLA114	unclassified	unclassified	unclassified
ARCHOtu0098	Archaea	Parvarchaeota	Parvarchaea	YLA114	unclassified	unclassified	unclassified
ARCHOtu0100	Archaea	Euryarchaeota	Methanobacteria	Methanobacteriales	Methanobacteriaceae	Methanobacterium	unclassified
ARCHOtu0101	Archaea	Euryarchaeota	Methanomicrobia	Methanosarcinales	ANME-2a-2b	unclassified	unclassified
ARCHOtu0103	Archaea	Euryarchaeota	Methanobacteria	Methanobacteriales	MSBL1	SAGMEG-1	unclassified
ARCHOtu0106	Archaea	Parvarchaeota	Parvarchaea	YLA114	unclassified	unclassified	unclassified
ARCHOtu0110	Archaea	Parvarchaeota	Parvarchaea	YLA114	unclassified	unclassified	unclassified
ARCHOtu0118	Archaea	Parvarchaeota	Parvarchaea	YLA114	unclassified	unclassified	unclassified
ARCHOtu0119	Archaea	Parvarchaeota	Parvarchaea	YLA114	unclassified	unclassified	unclassified
ARCHOtu0122	Archaea	Parvarchaeota	Parvarchaea	YLA114	unclassified	unclassified	unclassified
ARCHOtu0123	Archaea	Parvarchaeota	Parvarchaea	WCHD3-30	unclassified	unclassified	unclassified
ARCHOtu0128	Archaea	Parvarchaeota	Parvarchaea	YLA114	unclassified	unclassified	unclassified
ARCHOtu0130	Archaea	Crenarchaeota	MBGA	unclassified	unclassified	unclassified	unclassified
ARCHOtu0133	Archaea	Parvarchaeota	Parvarchaea	YLA114	unclassified	unclassified	unclassified
ARCHOtu0137	Archaea	Crenarchaeota	MCG	unclassified	unclassified	unclassified	unclassified
ARCHOtu0144	Archaea	Euryarchaeota	unclassified	unclassified	unclassified	unclassified	unclassified
ARCHOtu0145	Archaea	unclassified	unclassified	unclassified	unclassified	unclassified	unclassified
ARCHOtu0151	Archaea	Euryarchaeota	Thermoplasmata	E2	unclassified	unclassified	unclassified
ARCHOtu0153	Archaea	Parvarchaeota	Parvarchaea	YLA114	unclassified	unclassified	unclassified
ARCHOtu0165	Archaea	Euryarchaeota	Thermoplasmata	unclassified	unclassified	unclassified	unclassified
ARCHOtu0192	Archaea	Parvarchaeota	Parvarchaea	YLA114	unclassified	unclassified	unclassified
ARCHOtu0199	Archaea	Parvarchaeota	Parvarchaea	YLA114	unclassified	unclassified	unclassified
ARCHOtu0203	Archaea	Euryarchaeota	Thermoplasmata	E2	Methanomassiliicoccaceae	unclassified	unclassified
ARCHOtu0207	Archaea	Parvarchaeota	Parvarchaea	YLA114	unclassified	unclassified	unclassified
EUKOtu0001	Eukaryota	Opisthokonta	Holozoa	Metazoa	Animalia	unclassified	NA
EUKOtu0002	Eukaryota	SAR	Alveolata	Dinoflagellata	Dinophyceae	unclassified	NA
EUKOtu0003	Eukaryota	unclassified	unclassified	unclassified	unclassified	unclassified	NA
EUKOtu0004	Eukaryota	unclassified	unclassified	unclassified	unclassified	unclassified	NA
EUKOtu0005	Eukaryota	Opisthokonta	Holozoa	Metazoa	Animalia	unclassified	NA
EUKOtu0006	Eukaryota	SAR	Stramenopiles	Ochrophyta	Diatomea	Bacillariophytina	NA
EUKOtu0007	Eukaryota	Opisthokonta	Holozoa	Metazoa	Animalia	unclassified	NA
EUKOtu0008	Eukaryota	unclassified	unclassified	unclassified	unclassified	unclassified	NA
EUKOtu0009	Eukaryota	Opisthokonta	Holozoa	Metazoa	Animalia	unclassified	NA
EUKOtu0010	Eukaryota	SAR	Stramenopiles	Ochrophyta	Diatomea	Bacillariophytina	NA
EUKOtu0011	Eukaryota	unclassified	unclassified	unclassified	unclassified	unclassified	NA
EUKOtu0012	Eukaryota	Opisthokonta	Holozoa	Metazoa	Animalia	Kinorhyncha	NA
EUKOtu0013	Eukaryota	Opisthokonta	Holozoa	Metazoa	Animalia	unclassified	NA
EUKOtu0014	Eukaryota	unclassified	unclassified	unclassified	unclassified	unclassified	NA
EUKOtu0015	Eukaryota	Opisthokonta	Holozoa	Metazoa	Animalia	unclassified	NA
EUKOtu0016	Eukaryota	SAR	unclassified	unclassified	unclassified	unclassified	NA
EUKOtu0017	Eukaryota	Opisthokonta	Holozoa	Metazoa	Animalia	unclassified	NA
EUKOtu0018	Eukaryota	SAR	Alveolata	Ciliophora	Intramacronucleata	Spirotrichea	NA
EUKOtu0019	Eukaryota	Opisthokonta	Holozoa	Metazoa	Animalia	unclassified	NA
EUKOtu0021	Eukaryota	Opisthokonta	Holozoa	Metazoa	Animalia	unclassified	NA
EUKOtu0022	Eukaryota	Opisthokonta	Holozoa	Metazoa	Animalia	Annelida	NA
EUKOtu0023	Eukaryota	Opisthokonta	Holozoa	Metazoa	Animalia	unclassified	NA
EUKOtu0024	Eukaryota	unclassified	unclassified	unclassified	unclassified	unclassified	NA
EUKOtu0025	Eukaryota	SAR	Alveolata	Ciliophora	Intramacronucleata	Spirotrichea	NA
EUKOtu0026	Eukaryota	SAR	unclassified	unclassified	unclassified	unclassified	NA
EUKOtu0027	Eukaryota	SAR	Stramenopiles	Ochrophyta	Diatomea	Bacillariophytina	NA
EUKOtu0028	Eukaryota	unclassified	unclassified	unclassified	unclassified	unclassified	NA
EUKOtu0029	Eukaryota	unclassified	unclassified	unclassified	unclassified	unclassified	NA
EUKOtu0030	Eukaryota	unclassified	unclassified	unclassified	unclassified	unclassified	NA
EUKOtu0031	Eukaryota	Opisthokonta	Holozoa	Metazoa	Animalia	unclassified	NA
EUKOtu0032	Eukaryota	Opisthokonta	Holozoa	Metazoa	Animalia	unclassified	NA
EUKOtu0033	Eukaryota	Opisthokonta	Holozoa	Metazoa	Animalia	unclassified	NA
EUKOtu0034	Eukaryota	unclassified	unclassified	unclassified	unclassified	unclassified	NA
EUKOtu0035	Eukaryota	Opisthokonta	Nucletmycea	Fungi	Dikarya	Ascomycota	NA
EUKOtu0036	Eukaryota	unclassified	unclassified	unclassified	unclassified	unclassified	NA
EUKOtu0038	Eukaryota	Opisthokonta	Holozoa	Metazoa	Animalia	Urochordata	NA
EUKOtu0039	Eukaryota	Opisthokonta	Nucletmycea	Fungi	Dikarya	Basidiomycota	NA
EUKOtu0040	Eukaryota	unclassified	unclassified	unclassified	unclassified	unclassified	NA
EUKOtu0041	Eukaryota	Opisthokonta	Holozoa	Metazoa	Animalia	Arthropoda	NA
EUKOtu0042	Eukaryota	unclassified	unclassified	unclassified	unclassified	unclassified	NA
EUKOtu0044	Eukaryota	Opisthokonta	Holozoa	Metazoa	Animalia	unclassified	NA
EUKOtu0045	Eukaryota	SAR	Alveolata	Ciliophora	Intramacronucleata	Spirotrichea	NA
EUKOtu0046	Eukaryota	SAR	unclassified	unclassified	unclassified	unclassified	NA
EUKOtu0048	Eukaryota	Opisthokonta	Holozoa	Metazoa	Animalia	unclassified	NA
EUKOtu0049	Eukaryota	Opisthokonta	Nucletmycea	Fungi	Dikarya	Basidiomycota	NA
EUKOtu0050	Eukaryota	SAR	Stramenopiles	Incertae_Sedis	Pirsonia	unclassified	NA
EUKOtu0051	Eukaryota	Opisthokonta	Holozoa	unclassified	unclassified	unclassified	NA
EUKOtu0052	Eukaryota	unclassified	unclassified	unclassified	unclassified	unclassified	NA
EUKOtu0053	Eukaryota	Opisthokonta	Holozoa	Metazoa	Animalia	unclassified	NA
EUKOtu0054	Eukaryota	Opisthokonta	Holozoa	Metazoa	Animalia	unclassified	NA
EUKOtu0056	Eukaryota	unclassified	unclassified	unclassified	unclassified	unclassified	NA
EUKOtu0057	Eukaryota	unclassified	unclassified	unclassified	unclassified	unclassified	NA
EUKOtu0059	Eukaryota	Opisthokonta	Holozoa	Metazoa	Animalia	unclassified	NA
EUKOtu0060	Eukaryota	SAR	unclassified	unclassified	unclassified	unclassified	NA
EUKOtu0061	Eukaryota	unclassified	unclassified	unclassified	unclassified	unclassified	NA
EUKOtu0062	Eukaryota	Opisthokonta	Holozoa	Metazoa	Animalia	Kinorhyncha	NA
EUKOtu0063	Eukaryota	Opisthokonta	Holozoa	Metazoa	Animalia	unclassified	NA
EUKOtu0065	Eukaryota	Opisthokonta	Holozoa	Metazoa	Animalia	unclassified	NA
EUKOtu0066	Eukaryota	unclassified	unclassified	unclassified	unclassified	unclassified	NA
EUKOtu0067	Eukaryota	Opisthokonta	Holozoa	Metazoa	Animalia	Nemertea	NA
EUKOtu0069	Eukaryota	unclassified	unclassified	unclassified	unclassified	unclassified	NA
EUKOtu0070	Eukaryota	Opisthokonta	unclassified	unclassified	unclassified	unclassified	NA
EUKOtu0072	Eukaryota	Opisthokonta	unclassified	unclassified	unclassified	unclassified	NA
EUKOtu0073	Eukaryota	Opisthokonta	Holozoa	Metazoa	Animalia	unclassified	NA
EUKOtu0074	Eukaryota	unclassified	unclassified	unclassified	unclassified	unclassified	NA
EUKOtu0075	Eukaryota	unclassified	unclassified	unclassified	unclassified	unclassified	NA
EUKOtu0077	Eukaryota	Opisthokonta	Holozoa	Metazoa	Animalia	unclassified	NA
EUKOtu0080	Eukaryota	unclassified	unclassified	unclassified	unclassified	unclassified	NA
EUKOtu0082	Eukaryota	unclassified	unclassified	unclassified	unclassified	unclassified	NA
EUKOtu0083	Eukaryota	unclassified	unclassified	unclassified	unclassified	unclassified	NA
EUKOtu0085	Eukaryota	unclassified	unclassified	unclassified	unclassified	unclassified	NA
EUKOtu0086	Eukaryota	unclassified	unclassified	unclassified	unclassified	unclassified	NA
EUKOtu0087	Eukaryota	unclassified	unclassified	unclassified	unclassified	unclassified	NA
EUKOtu0090	Eukaryota	unclassified	unclassified	unclassified	unclassified	unclassified	NA
EUKOtu0092	Eukaryota	unclassified	unclassified	unclassified	unclassified	unclassified	NA
EUKOtu0094	Eukaryota	unclassified	unclassified	unclassified	unclassified	unclassified	NA
EUKOtu0095	Eukaryota	Opisthokonta	Holozoa	Metazoa	Animalia	Annelida	NA
EUKOtu0096	Eukaryota	unclassified	unclassified	unclassified	unclassified	unclassified	NA
EUKOtu0097	Eukaryota	unclassified	unclassified	unclassified	unclassified	unclassified	NA
EUKOtu0098	Eukaryota	Opisthokonta	Holozoa	Metazoa	Animalia	Mollusca	NA
EUKOtu0099	Eukaryota	Opisthokonta	Holozoa	Metazoa	Animalia	unclassified	NA
EUKOtu0100	Eukaryota	unclassified	unclassified	unclassified	unclassified	unclassified	NA
EUKOtu0103	Eukaryota	unclassified	unclassified	unclassified	unclassified	unclassified	NA
EUKOtu0105	Eukaryota	unclassified	unclassified	unclassified	unclassified	unclassified	NA
EUKOtu0111	Eukaryota	SAR	Stramenopiles	Ochrophyta	Diatomea	Bacillariophytina	NA
EUKOtu0116	Eukaryota	unclassified	unclassified	unclassified	unclassified	unclassified	NA
EUKOtu0117	Eukaryota	Opisthokonta	Nucletmycea	Fungi	unclassified	unclassified	NA
EUKOtu0118	Eukaryota	unclassified	unclassified	unclassified	unclassified	unclassified	NA
EUKOtu0121	Eukaryota	unclassified	unclassified	unclassified	unclassified	unclassified	NA
EUKOtu0125	Eukaryota	Opisthokonta	Holozoa	Metazoa	Animalia	Kinorhyncha	NA
EUKOtu0127	Eukaryota	unclassified	unclassified	unclassified	unclassified	unclassified	NA
EUKOtu0132	Eukaryota	Opisthokonta	Holozoa	Metazoa	Animalia	unclassified	NA
EUKOtu0136	Eukaryota	unclassified	unclassified	unclassified	unclassified	unclassified	NA
EUKOtu0137	Eukaryota	Opisthokonta	Holozoa	Metazoa	Animalia	unclassified	NA
EUKOtu0139	Eukaryota	unclassified	unclassified	unclassified	unclassified	unclassified	NA
EUKOtu0140	Eukaryota	unclassified	unclassified	unclassified	unclassified	unclassified	NA
EUKOtu0142	Eukaryota	Opisthokonta	Holozoa	Metazoa	Animalia	unclassified	NA
EUKOtu0147	Eukaryota	SAR	unclassified	unclassified	unclassified	unclassified	NA
EUKOtu0151	Eukaryota	Archaeplastida	Rhodophyceae	Florideophycidae	Rhodymeniophycidae	unclassified	NA
EUKOtu0159	Eukaryota	Opisthokonta	Holozoa	Metazoa	Animalia	unclassified	NA
EUKOtu0163	Eukaryota	unclassified	unclassified	unclassified	unclassified	unclassified	NA
EUKOtu0264	Eukaryota	SAR	unclassified	unclassified	unclassified	unclassified	NA
