# Supplementary material for: Response of Core Microbial Consortia to Chronic Hydrocarbon Contaminations in Coastal Sediment Habitats
Source: Front Microbiol. 2016 Oct 13;7:1637. doi: 10.3389/fmicb.2016.01637 (PMC5061854; doi:10.3389/fmicb.2016.01637)
Supplement: Supplementary file 2 [file Data_Sheet_2.CSV]

	Domain	Phylum	Class	Order	Family	Genus	sepcies
Otu00034	Bacteria	Proteobacteria	Gammaproteobacteria	Oceanospirillales	Halomonadaceae	Halomonas	unclassified
Otu00199	Bacteria	Cyanobacteria	unclassified	unclassified	unclassified	unclassified	unclassified
Otu00262	Bacteria	Bacteroidetes	Flavobacteriia	Flavobacteriales	Flavobacteriaceae	Salegentibacter	unclassified
Otu00266	Bacteria	Bacteroidetes	Flavobacteriia	Flavobacteriales	Flavobacteriaceae	unclassified	unclassified
Otu00275	Bacteria	Acidobacteria	RB25	unclassified	unclassified	unclassified	unclassified
Otu00289	Bacteria	Spirochaetes	Spirochaetes	Spirochaetales	Spirochaetaceae	Spirochaeta	unclassified
Otu00294	Bacteria	Bacteroidetes	unclassified	unclassified	unclassified	unclassified	unclassified
Otu00308	Bacteria	Gemmatimonadetes	Gemm-2	unclassified	unclassified	unclassified	unclassified
Otu00319	Bacteria	Caldithrix	Caldithrixae	Caldithrixales	Caldithrixaceae	LCP-26	unclassified
Otu00330	Bacteria	Actinobacteria	Acidimicrobiia	Acidimicrobiales	wb1_P06	unclassified	unclassified
Otu00343	Bacteria	Proteobacteria	Gammaproteobacteria	Thiotrichales	Piscirickettsiaceae	unclassified	unclassified
Otu00347	Bacteria	Proteobacteria	Deltaproteobacteria	Desulfarculales	Desulfarculaceae	unclassified	unclassified
Otu00350	Bacteria	Bacteroidetes	Flavobacteriia	Flavobacteriales	Flavobacteriaceae	unclassified	unclassified
Otu00352	Bacteria	Proteobacteria	Gammaproteobacteria	Alteromonadales	Alteromonadaceae	Marinobacter	unclassified
Otu00363	Bacteria	Bacteroidetes	unclassified	unclassified	unclassified	unclassified	unclassified
Otu00367	Bacteria	Chloroflexi	Anaerolineae	GCA004	unclassified	unclassified	unclassified
Otu00369	Bacteria	Acidobacteria	RB25	unclassified	unclassified	unclassified	unclassified
Otu00372	Bacteria	OP8	OP8_1	HMMVPog-54	unclassified	unclassified	unclassified
Otu00377	Bacteria	Chlorobi	Ignavibacteria	Ignavibacteriales	Ignavibacteriaceae	unclassified	unclassified
Otu00380	Bacteria	Bacteroidetes	Saprospirae	Saprospirales	Saprospiraceae	unclassified	unclassified
Otu00384	Bacteria	Proteobacteria	Gammaproteobacteria	Alteromonadales	HTCC2188	HTCC	unclassified
Otu00388	Bacteria	Proteobacteria	Gammaproteobacteria	Marinicellales	Marinicellaceae	unclassified	unclassified
Otu00389	Bacteria	Bacteroidetes	unclassified	unclassified	unclassified	unclassified	unclassified
Otu00390	Bacteria	Actinobacteria	Actinobacteria	WCHB1-81	At425_EubF1	unclassified	unclassified
Otu00395	Bacteria	WS3	PRR-12	GN03	KSB4	unclassified	unclassified
Otu00405	Bacteria	Proteobacteria	Deltaproteobacteria	NB1-j	JTB38	unclassified	unclassified
Otu00408	Bacteria	Proteobacteria	Gammaproteobacteria	Thiotrichales	Piscirickettsiaceae	unclassified	unclassified
Otu00409	Bacteria	unclassified	unclassified	unclassified	unclassified	unclassified	unclassified
Otu00411	Bacteria	Bacteroidetes	Flavobacteriia	Flavobacteriales	Flavobacteriaceae	Ulvibacter	unclassified
Otu00414	Bacteria	OP8	OP8_1	unclassified	unclassified	unclassified	unclassified
Otu00416	Bacteria	Proteobacteria	Deltaproteobacteria	Entotheonellales	unclassified	unclassified	unclassified
Otu00418	Bacteria	Proteobacteria	Gammaproteobacteria	Oceanospirillales	Oceanospirillaceae	Marinobacterium	unclassified
Otu00419	Bacteria	Chloroflexi	unclassified	unclassified	unclassified	unclassified	unclassified
Otu00420	Bacteria	Bacteroidetes	Flavobacteriia	Flavobacteriales	Flavobacteriaceae	unclassified	unclassified
Otu00423	Bacteria	Planctomycetes	Planctomycetia	Pirellulales	Pirellulaceae	unclassified	unclassified
Otu00425	Bacteria	Proteobacteria	Gammaproteobacteria	unclassified	unclassified	unclassified	unclassified
Otu00428	Bacteria	unclassified	unclassified	unclassified	unclassified	unclassified	unclassified
Otu00432	Bacteria	Chloroflexi	S085	unclassified	unclassified	unclassified	unclassified
Otu00433	Bacteria	Proteobacteria	Alphaproteobacteria	Rhodospirillales	Rhodospirillaceae	unclassified	unclassified
Otu00434	Bacteria	Proteobacteria	Deltaproteobacteria	Desulfobacterales	Desulfobacteraceae	Desulfococcus	unclassified
Otu00436	Bacteria	Planctomycetes	Planctomycetia	Pirellulales	Pirellulaceae	unclassified	unclassified
Otu00438	Bacteria	Proteobacteria	Gammaproteobacteria	Chromatiales	unclassified	unclassified	unclassified
Otu00441	Bacteria	Chlorobi	Ignavibacteria	Ignavibacteriales	Ignavibacteriaceae	unclassified	unclassified
Otu00442	Bacteria	Proteobacteria	Deltaproteobacteria	Desulfarculales	Desulfarculaceae	unclassified	unclassified
Otu00445	Bacteria	Proteobacteria	Alphaproteobacteria	Rhizobiales	unclassified	unclassified	unclassified
Otu00447	Bacteria	Proteobacteria	Deltaproteobacteria	Desulfobacterales	Desulfobulbaceae	unclassified	unclassified
Otu00453	Bacteria	Bacteroidetes	Cytophagia	Cytophagales	Flammeovirgaceae	unclassified	unclassified
Otu00454	Bacteria	Planctomycetes	Phycisphaerae	Phycisphaerales	Phycisphaeraceae	unclassified	unclassified
Otu00455	Bacteria	Acidobacteria	OS-K	unclassified	unclassified	unclassified	unclassified
Otu00459	Bacteria	Nitrospirae	Nitrospira	Nitrospirales	Thermodesulfovibrionaceae	LCP-6	unclassified
Otu00463	Bacteria	Chloroflexi	S085	unclassified	unclassified	unclassified	unclassified
Otu00465	Bacteria	Proteobacteria	Gammaproteobacteria	Thiotrichales	Piscirickettsiaceae	unclassified	unclassified
Otu00469	Bacteria	Planctomycetes	Planctomycetia	Pirellulales	Pirellulaceae	unclassified	unclassified
Otu00470	Bacteria	Planctomycetes	Planctomycetia	Pirellulales	Pirellulaceae	unclassified	unclassified
Otu00473	Bacteria	Proteobacteria	Gammaproteobacteria	Pseudomonadales	Moraxellaceae	Acinetobacter	unclassified
Otu00478	Bacteria	Proteobacteria	Deltaproteobacteria	Desulfarculales	Desulfarculaceae	unclassified	unclassified
Otu00482	Bacteria	Proteobacteria	Gammaproteobacteria	Alteromonadales	OM60	unclassified	unclassified
Otu00485	Bacteria	Proteobacteria	Deltaproteobacteria	Myxococcales	unclassified	unclassified	unclassified
Otu00487	Bacteria	Proteobacteria	Gammaproteobacteria	Alteromonadales	OM60	unclassified	unclassified
Otu00494	Bacteria	Acidobacteria	RB25	unclassified	unclassified	unclassified	unclassified
Otu00501	Bacteria	Planctomycetes	Planctomycetia	Pirellulales	Pirellulaceae	unclassified	unclassified
Otu00502	Bacteria	Bacteroidetes	Flavobacteriia	Flavobacteriales	Flavobacteriaceae	unclassified	unclassified
Otu00503	Bacteria	Acidobacteria	AT-s2-57	unclassified	unclassified	unclassified	unclassified
Otu00506	Bacteria	Proteobacteria	Alphaproteobacteria	Sphingomonadales	Sphingomonadaceae	unclassified	unclassified
Otu00507	Bacteria	SBR1093	EC214	unclassified	unclassified	unclassified	unclassified
Otu00510	Bacteria	Acidobacteria	Sva0725	Sva0725	unclassified	unclassified	unclassified
Otu00514	Bacteria	Chloroflexi	Anaerolineae	GCA004	unclassified	unclassified	unclassified
Otu00515	Bacteria	Planctomycetes	Planctomycetia	Pirellulales	Pirellulaceae	unclassified	unclassified
Otu00516	Bacteria	Chloroflexi	Anaerolineae	unclassified	unclassified	unclassified	unclassified
Otu00520	Bacteria	unclassified	unclassified	unclassified	unclassified	unclassified	unclassified
Otu00522	Bacteria	Acidobacteria	RB25	unclassified	unclassified	unclassified	unclassified
Otu00524	Bacteria	Proteobacteria	Gammaproteobacteria	Thiotrichales	Piscirickettsiaceae	unclassified	unclassified
Otu00525	Bacteria	Acidobacteria	Sva0725	Sva0725	unclassified	unclassified	unclassified
Otu00529	Bacteria	Proteobacteria	Deltaproteobacteria	Desulfobacterales	Desulfobulbaceae	unclassified	unclassified
Otu00530	Bacteria	Acidobacteria	Acidobacteria-6	CCU21	unclassified	unclassified	unclassified
Otu00531	Bacteria	unclassified	unclassified	unclassified	unclassified	unclassified	unclassified
Otu00532	Bacteria	Verrucomicrobia	Opitutae	unclassified	unclassified	unclassified	unclassified
Otu00533	Bacteria	Actinobacteria	Acidimicrobiia	Acidimicrobiales	unclassified	unclassified	unclassified
Otu00536	Bacteria	Planctomycetes	Planctomycetia	Pirellulales	Pirellulaceae	unclassified	unclassified
Otu00537	Bacteria	Acidobacteria	RB25	unclassified	unclassified	unclassified	unclassified
Otu00538	Bacteria	Proteobacteria	Gammaproteobacteria	unclassified	unclassified	unclassified	unclassified
Otu00539	Bacteria	Planctomycetes	OM190	agg27	unclassified	unclassified	unclassified
Otu00542	Bacteria	Chloroflexi	Anaerolineae	SHA-20	unclassified	unclassified	unclassified
Otu00546	Bacteria	Gemmatimonadetes	Gemm-1	unclassified	unclassified	unclassified	unclassified
Otu00550	Bacteria	Proteobacteria	unclassified	unclassified	unclassified	unclassified	unclassified
Otu00551	Bacteria	unclassified	unclassified	unclassified	unclassified	unclassified	unclassified
Otu00552	Bacteria	Bacteroidetes	Flavobacteriia	Flavobacteriales	Flavobacteriaceae	unclassified	unclassified
Otu00553	Bacteria	Acidobacteria	Sva0725	Sva0725	unclassified	unclassified	unclassified
Otu00555	Bacteria	Firmicutes	Bacilli	Bacillales	Bacillaceae	Bacillus	unclassified
Otu00558	Bacteria	Chloroflexi	Anaerolineae	OPB11	unclassified	unclassified	unclassified
Otu00559	Bacteria	Bacteroidetes	unclassified	unclassified	unclassified	unclassified	unclassified
Otu00563	Bacteria	Bacteroidetes	Flavobacteriia	Flavobacteriales	Flavobacteriaceae	unclassified	unclassified
Otu00565	Bacteria	Actinobacteria	Actinobacteria	Actinomycetales	unclassified	unclassified	unclassified
Otu00566	Bacteria	Firmicutes	Clostridia	Halanaerobiales	Halobacteroidaceae	unclassified	unclassified
Otu00567	Bacteria	Proteobacteria	Alphaproteobacteria	Rhodospirillales	Rhodospirillaceae	unclassified	unclassified
Otu00568	Bacteria	Proteobacteria	TA18	CV90	unclassified	unclassified	unclassified
Otu00569	Bacteria	Proteobacteria	Deltaproteobacteria	Desulfarculales	Desulfarculaceae	unclassified	unclassified
Otu00573	Bacteria	Proteobacteria	Deltaproteobacteria	Myxococcales	Cystobacterineae	unclassified	unclassified
Otu00574	Bacteria	Proteobacteria	Deltaproteobacteria	Desulfobacterales	Desulfobacteraceae	Desulfococcus	unclassified
Otu00577	Bacteria	GN02	BB34	unclassified	unclassified	unclassified	unclassified
Otu00578	Bacteria	Planctomycetes	Planctomycetia	Pirellulales	Pirellulaceae	unclassified	unclassified
Otu00579	Bacteria	Planctomycetes	Phycisphaerae	CCM11a	unclassified	unclassified	unclassified
Otu00581	Bacteria	Proteobacteria	Gammaproteobacteria	unclassified	unclassified	unclassified	unclassified
Otu00582	Bacteria	unclassified	unclassified	unclassified	unclassified	unclassified	unclassified
Otu00584	Bacteria	Hyd24-12	WM88	unclassified	unclassified	unclassified	unclassified
Otu00585	Bacteria	Proteobacteria	Gammaproteobacteria	unclassified	unclassified	unclassified	unclassified
Otu00588	Bacteria	Bacteroidetes	unclassified	unclassified	unclassified	unclassified	unclassified
Otu00590	Bacteria	Proteobacteria	Deltaproteobacteria	GMD14H09	unclassified	unclassified	unclassified
Otu00591	Bacteria	Proteobacteria	Deltaproteobacteria	NB1-j	JTB38	unclassified	unclassified
Otu00594	Bacteria	Proteobacteria	Deltaproteobacteria	Desulfobacterales	Desulfobacteraceae	unclassified	unclassified
Otu00595	Bacteria	Bacteroidetes	Flavobacteriia	Flavobacteriales	Flavobacteriaceae	unclassified	unclassified
Otu00596	Bacteria	Chloroflexi	Anaerolineae	envOPS12	unclassified	unclassified	unclassified
Otu00601	Bacteria	unclassified	unclassified	unclassified	unclassified	unclassified	unclassified
Otu00604	Bacteria	Planctomycetes	OM190	agg27	unclassified	unclassified	unclassified
Otu00605	Bacteria	Proteobacteria	Alphaproteobacteria	Rhizobiales	unclassified	unclassified	unclassified
Otu00606	Bacteria	Firmicutes	Clostridia	Clostridiales	unclassified	unclassified	unclassified
Otu00608	Bacteria	Proteobacteria	Gammaproteobacteria	Alteromonadales	OM60	unclassified	unclassified
Otu00611	Bacteria	Bacteroidetes	Cytophagia	Cytophagales	Flammeovirgaceae	unclassified	unclassified
Otu00612	Bacteria	Nitrospirae	Nitrospira	Nitrospirales	Thermodesulfovibrionaceae	BD2-6	unclassified
Otu00614	Bacteria	Acidobacteria	RB25	unclassified	unclassified	unclassified	unclassified
Otu00617	Bacteria	Bacteroidetes	Flavobacteriia	Flavobacteriales	Flavobacteriaceae	Ulvibacter	unclassified
Otu00620	Bacteria	Spirochaetes	Spirochaetes	Spirochaetales	Spirochaetaceae	Spirochaeta	unclassified
Otu00621	Bacteria	Fibrobacteres	Fibrobacteria	Ucp1540	unclassified	unclassified	unclassified
Otu00624	Bacteria	Caldithrix	Caldithrixae	Caldithrixales	Caldithrixaceae	unclassified	unclassified
Otu00625	Bacteria	Actinobacteria	Acidimicrobiia	Acidimicrobiales	Microthrixaceae	unclassified	unclassified
Otu00626	Bacteria	Planctomycetes	Pla3	unclassified	unclassified	unclassified	unclassified
Otu00628	Bacteria	Firmicutes	Bacilli	unclassified	unclassified	unclassified	unclassified
Otu00633	Bacteria	unclassified	unclassified	unclassified	unclassified	unclassified	unclassified
Otu00635	Bacteria	unclassified	unclassified	unclassified	unclassified	unclassified	unclassified
Otu00638	Bacteria	Proteobacteria	Deltaproteobacteria	Desulfobacterales	Desulfobulbaceae	unclassified	unclassified
Otu00639	Bacteria	Proteobacteria	Gammaproteobacteria	unclassified	unclassified	unclassified	unclassified
Otu00641	Bacteria	Proteobacteria	Deltaproteobacteria	Desulfuromonadales	Desulfuromonadaceae	unclassified	unclassified
Otu00644	Bacteria	Firmicutes	Bacilli	Bacillales	Bacillaceae	Bacillus	badius
Otu00647	Bacteria	WS2	SHA-109	unclassified	unclassified	unclassified	unclassified
Otu00649	Bacteria	Proteobacteria	Alphaproteobacteria	unclassified	unclassified	unclassified	unclassified
Otu00650	Bacteria	Fusobacteria	Fusobacteriia	Fusobacteriales	Fusobacteriaceae	unclassified	unclassified
Otu00651	Bacteria	Chlorobi	Ignavibacteria	Ignavibacteriales	Ignavibacteriaceae	unclassified	unclassified
Otu00652	Bacteria	Bacteroidetes	unclassified	unclassified	unclassified	unclassified	unclassified
Otu00653	Bacteria	Proteobacteria	Alphaproteobacteria	unclassified	unclassified	unclassified	unclassified
Otu00654	Bacteria	Acidobacteria	OS-K	unclassified	unclassified	unclassified	unclassified
Otu00658	Bacteria	Firmicutes	Bacilli	Bacillales	Planococcaceae	Solibacillus	unclassified
Otu00659	Bacteria	Proteobacteria	Deltaproteobacteria	unclassified	unclassified	unclassified	unclassified
Otu00660	Bacteria	Spirochaetes	Spirochaetes	Spirochaetales	Spirochaetaceae	unclassified	unclassified
Otu00661	Bacteria	Bacteroidetes	Flavobacteriia	Flavobacteriales	Flavobacteriaceae	unclassified	unclassified
Otu00664	Bacteria	Gemmatimonadetes	Gemm-4	unclassified	unclassified	unclassified	unclassified
Otu00665	Bacteria	Bacteroidetes	Bacteroidia	Bacteroidales	VC21_Bac22	unclassified	unclassified
Otu00666	Bacteria	Gemmatimonadetes	Gemm-4	unclassified	unclassified	unclassified	unclassified
Otu00667	Bacteria	Proteobacteria	Gammaproteobacteria	Thiotrichales	Piscirickettsiaceae	unclassified	unclassified
Otu00673	Bacteria	unclassified	unclassified	unclassified	unclassified	unclassified	unclassified
Otu00674	Bacteria	unclassified	unclassified	unclassified	unclassified	unclassified	unclassified
Otu00675	Bacteria	Bacteroidetes	unclassified	unclassified	unclassified	unclassified	unclassified
Otu00676	Bacteria	Firmicutes	Clostridia	Clostridiales	Clostridiaceae	Clostridiisalibacter	unclassified
Otu00677	Bacteria	Proteobacteria	Gammaproteobacteria	Oceanospirillales	Alcanivoracaceae	Alcanivorax	unclassified
Otu00678	Bacteria	Bacteroidetes	Rhodothermi	Rhodothermales	Rhodothermaceae	Rubricoccus	unclassified
Otu00679	Bacteria	KSB3	GN06	unclassified	unclassified	unclassified	unclassified
Otu00680	Bacteria	Planctomycetes	Planctomycetia	Pirellulales	Pirellulaceae	unclassified	unclassified
Otu00681	Bacteria	Proteobacteria	Gammaproteobacteria	unclassified	unclassified	unclassified	unclassified
Otu00683	Bacteria	Proteobacteria	Gammaproteobacteria	Thiotrichales	Thiotrichaceae	Cocleimonas	unclassified
Otu00684	Bacteria	Planctomycetes	Phycisphaerae	CCM11a	unclassified	unclassified	unclassified
Otu00685	Bacteria	Planctomycetes	Phycisphaerae	MSBL9	unclassified	unclassified	unclassified
Otu00686	Bacteria	unclassified	unclassified	unclassified	unclassified	unclassified	unclassified
Otu00688	Bacteria	Actinobacteria	Acidimicrobiia	Acidimicrobiales	koll13	unclassified	unclassified
Otu00689	Bacteria	Actinobacteria	Acidimicrobiia	Acidimicrobiales	unclassified	unclassified	unclassified
Otu00690	Bacteria	Actinobacteria	Acidimicrobiia	Acidimicrobiales	koll13	unclassified	unclassified
Otu00691	Bacteria	Planctomycetes	OM190	CL500-15	unclassified	unclassified	unclassified
Otu00697	Bacteria	Proteobacteria	unclassified	unclassified	unclassified	unclassified	unclassified
Otu00698	Bacteria	Chloroflexi	Dehalococcoidetes	Dehalococcoidales	Dehalococcoidaceae	unclassified	unclassified
Otu00700	Bacteria	Chloroflexi	Ellin6529	unclassified	unclassified	unclassified	unclassified
Otu00701	Bacteria	Chloroflexi	Anaerolineae	unclassified	unclassified	unclassified	unclassified
Otu00703	Bacteria	Proteobacteria	Alphaproteobacteria	Rhodobacterales	Rhodobacteraceae	unclassified	unclassified
Otu00704	Bacteria	Proteobacteria	Alphaproteobacteria	Rhodobacterales	Hyphomonadaceae	Maricaulis	unclassified
Otu00705	Bacteria	Lentisphaerae	Lentisphaeria	Lentisphaerales	unclassified	unclassified	unclassified
Otu00706	Bacteria	Acidobacteria	OS-K	unclassified	unclassified	unclassified	unclassified
Otu00707	Bacteria	Bacteroidetes	Sphingobacteriia	Sphingobacteriales	NS11-12	unclassified	unclassified
Otu00709	Bacteria	Proteobacteria	Deltaproteobacteria	Desulfobacterales	Desulfobulbaceae	unclassified	unclassified
Otu00711	Bacteria	Proteobacteria	Deltaproteobacteria	NB1-j	NB1-i	unclassified	unclassified
Otu00712	Bacteria	Planctomycetes	Planctomycetia	Planctomycetales	Planctomycetaceae	Planctomyces	unclassified
Otu00713	Bacteria	Bacteroidetes	unclassified	unclassified	unclassified	unclassified	unclassified
Otu00717	Bacteria	Fusobacteria	Fusobacteriia	Fusobacteriales	Fusobacteriaceae	Psychrilyobacter	unclassified
Otu00719	Bacteria	Proteobacteria	Gammaproteobacteria	HTCC2188	HTCC2089	unclassified	unclassified
Otu00720	Bacteria	Acidobacteria	Solibacteres	Solibacterales	PK34	unclassified	unclassified
Otu00723	Bacteria	Planctomycetes	Phycisphaerae	CCM11a	unclassified	unclassified	unclassified
Otu00724	Bacteria	Planctomycetes	Phycisphaerae	CCM11a	unclassified	unclassified	unclassified
Otu00725	Bacteria	Proteobacteria	unclassified	unclassified	unclassified	unclassified	unclassified
Otu00727	Bacteria	Chloroflexi	Anaerolineae	SBR1031	A4b	unclassified	unclassified
Otu00728	Bacteria	Planctomycetes	C6	Ucm1571	unclassified	unclassified	unclassified
Otu00729	Bacteria	Bacteroidetes	Flavobacteriia	Flavobacteriales	unclassified	unclassified	unclassified
Otu00731	Bacteria	Bacteroidetes	Bacteroidia	Bacteroidales	VC21_Bac22	unclassified	unclassified
Otu00733	Bacteria	Acidobacteria	Sva0725	Sva0725	unclassified	unclassified	unclassified
Otu00734	Bacteria	Acidobacteria	Solibacteres	Solibacterales	PAUC26f	unclassified	unclassified
Otu00735	Bacteria	Proteobacteria	Gammaproteobacteria	HOC36	unclassified	unclassified	unclassified
Otu00736	Bacteria	Proteobacteria	Gammaproteobacteria	unclassified	unclassified	unclassified	unclassified
Otu00737	Bacteria	Proteobacteria	Gammaproteobacteria	Thiotrichales	Piscirickettsiaceae	unclassified	unclassified
Otu00738	Bacteria	Planctomycetes	Planctomycetia	Pirellulales	Pirellulaceae	unclassified	unclassified
Otu00739	Bacteria	unclassified	unclassified	unclassified	unclassified	unclassified	unclassified
Otu00743	Bacteria	Proteobacteria	Alphaproteobacteria	unclassified	unclassified	unclassified	unclassified
Otu00744	Bacteria	Proteobacteria	Deltaproteobacteria	Desulfuromonadales	Desulfuromonadaceae	unclassified	unclassified
Otu00745	Bacteria	Proteobacteria	Deltaproteobacteria	Desulfobacterales	Desulfobacteraceae	Desulfococcus	unclassified
Otu00746	Bacteria	Proteobacteria	Alphaproteobacteria	BD7-3	unclassified	unclassified	unclassified
Otu00748	Bacteria	Firmicutes	Bacilli	Bacillales	Bacillaceae	Bacillus	muralis
Otu00751	Bacteria	Firmicutes	Bacilli	Bacillales	Bacillaceae	Bacillus	unclassified
Otu00752	Bacteria	Bacteroidetes	unclassified	unclassified	unclassified	unclassified	unclassified
Otu00753	Bacteria	Proteobacteria	Deltaproteobacteria	Desulfobacterales	Desulfobacteraceae	Desulfococcus	unclassified
Otu00756	Bacteria	Acidobacteria	Solibacteres	Solibacterales	PK34	unclassified	unclassified
Otu00757	Bacteria	Proteobacteria	Alphaproteobacteria	unclassified	unclassified	unclassified	unclassified
Otu00759	Bacteria	Proteobacteria	Gammaproteobacteria	HOC36	unclassified	unclassified	unclassified
Otu00760	Bacteria	Proteobacteria	Gammaproteobacteria	Thiotrichales	Piscirickettsiaceae	unclassified	unclassified
Otu00761	Bacteria	Proteobacteria	Gammaproteobacteria	Thiohalorhabdales	unclassified	unclassified	unclassified
Otu00762	Bacteria	Proteobacteria	Gammaproteobacteria	unclassified	unclassified	unclassified	unclassified
Otu00765	Bacteria	Bacteroidetes	Flavobacteriia	Flavobacteriales	Flavobacteriaceae	Salinimicrobium	unclassified
Otu00766	Bacteria	Bacteroidetes	Flavobacteriia	Flavobacteriales	Flavobacteriaceae	Ulvibacter	unclassified
Otu00767	Bacteria	Proteobacteria	Deltaproteobacteria	NB1-j	JTB38	unclassified	unclassified
Otu00770	Bacteria	Caldithrix	Caldithrixae	Caldithrixales	Caldithrixaceae	LCP-26	unclassified
Otu00771	Bacteria	Bacteroidetes	Flavobacteriia	Flavobacteriales	Flavobacteriaceae	Algibacter	lectus
Otu00772	Bacteria	Actinobacteria	Thermoleophilia	Solirubrobacterales	unclassified	unclassified	unclassified
Otu00773	Bacteria	Firmicutes	Bacilli	Turicibacterales	Turicibacteraceae	Turicibacter	unclassified
Otu00774	Bacteria	Actinobacteria	Acidimicrobiia	Acidimicrobiales	koll13	unclassified	unclassified
Otu00775	Bacteria	Bacteroidetes	Saprospirae	Saprospirales	Saprospiraceae	unclassified	unclassified
Otu00776	Bacteria	Bacteroidetes	Saprospirae	Saprospirales	Saprospiraceae	unclassified	unclassified
Otu00777	Bacteria	Planctomycetes	Phycisphaerae	SHA-43	unclassified	unclassified	unclassified
Otu00778	Bacteria	Planctomycetes	Planctomycetia	Pirellulales	Pirellulaceae	unclassified	unclassified
Otu00780	Bacteria	GN04	GN15	unclassified	unclassified	unclassified	unclassified
Otu00781	Bacteria	unclassified	unclassified	unclassified	unclassified	unclassified	unclassified
Otu00782	Bacteria	Firmicutes	Clostridia	Clostridiales	unclassified	unclassified	unclassified
Otu00784	Bacteria	Bacteroidetes	Flavobacteriia	Flavobacteriales	Flavobacteriaceae	unclassified	unclassified
Otu00785	Bacteria	Proteobacteria	Deltaproteobacteria	Desulfobacterales	Desulfobacteraceae	Desulfococcus	unclassified
Otu00788	Bacteria	Proteobacteria	Gammaproteobacteria	unclassified	unclassified	unclassified	unclassified
Otu00790	Bacteria	Proteobacteria	Gammaproteobacteria	unclassified	unclassified	unclassified	unclassified
Otu00791	Bacteria	Proteobacteria	Gammaproteobacteria	unclassified	unclassified	unclassified	unclassified
Otu00792	Bacteria	Proteobacteria	Gammaproteobacteria	Alteromonadales	HTCC2188	HTCC	unclassified
Otu00795	Bacteria	Chloroflexi	Anaerolineae	unclassified	unclassified	unclassified	unclassified
Otu00796	Bacteria	Bacteroidetes	Saprospirae	Saprospirales	Saprospiraceae	unclassified	unclassified
Otu00797	Bacteria	Chloroflexi	Anaerolineae	GCA004	unclassified	unclassified	unclassified
Otu00798	Bacteria	Proteobacteria	Alphaproteobacteria	unclassified	unclassified	unclassified	unclassified
Otu00799	Bacteria	Proteobacteria	Alphaproteobacteria	Rhizobiales	unclassified	unclassified	unclassified
Otu00801	Bacteria	Actinobacteria	Actinobacteria	Actinomycetales	Geodermatophilaceae	unclassified	unclassified
Otu00803	Bacteria	Bacteroidetes	Flavobacteriia	Flavobacteriales	Cryomorphaceae	unclassified	unclassified
Otu00805	Bacteria	Acidobacteria	Sva0725	Sva0725	unclassified	unclassified	unclassified
Otu00808	Bacteria	Acidobacteria	BPC102	B110	unclassified	unclassified	unclassified
Otu00809	Bacteria	Bacteroidetes	Flavobacteriia	Flavobacteriales	unclassified	unclassified	unclassified
Otu00811	Bacteria	Planctomycetes	OM190	agg27	unclassified	unclassified	unclassified
Otu00812	Bacteria	Proteobacteria	Alphaproteobacteria	Rhodospirillales	Rhodospirillaceae	unclassified	unclassified
Otu00813	Bacteria	Gemmatimonadetes	Gemm-4	unclassified	unclassified	unclassified	unclassified
Otu00814	Bacteria	unclassified	unclassified	unclassified	unclassified	unclassified	unclassified
Otu00815	Bacteria	unclassified	unclassified	unclassified	unclassified	unclassified	unclassified
Otu00817	Bacteria	Proteobacteria	Deltaproteobacteria	Desulfobacterales	Desulfobacteraceae	Desulfococcus	unclassified
Otu00818	Bacteria	unclassified	unclassified	unclassified	unclassified	unclassified	unclassified
Otu00820	Bacteria	Proteobacteria	Deltaproteobacteria	Desulfobacterales	Desulfobulbaceae	unclassified	unclassified
Otu00821	Bacteria	Proteobacteria	Deltaproteobacteria	Desulfarculales	Desulfarculaceae	unclassified	unclassified
Otu00822	Bacteria	Gemmatimonadetes	Gemm-2	unclassified	unclassified	unclassified	unclassified
Otu00824	Bacteria	Proteobacteria	Deltaproteobacteria	Myxococcales	unclassified	unclassified	unclassified
Otu00825	Bacteria	WS3	PRR-12	GN03	KSB4	unclassified	unclassified
Otu00826	Bacteria	Proteobacteria	Gammaproteobacteria	Thiohalorhabdales	unclassified	unclassified	unclassified
Otu00827	Bacteria	Proteobacteria	Gammaproteobacteria	unclassified	unclassified	unclassified	unclassified
Otu00831	Bacteria	Planctomycetes	Planctomycetia	Pirellulales	Pirellulaceae	unclassified	unclassified
Otu00832	Bacteria	Planctomycetes	Planctomycetia	Pirellulales	Pirellulaceae	unclassified	unclassified
Otu00833	Bacteria	Planctomycetes	Planctomycetia	Pirellulales	Pirellulaceae	unclassified	unclassified
Otu00834	Bacteria	Planctomycetes	Planctomycetia	Pirellulales	Pirellulaceae	unclassified	unclassified
Otu00835	Bacteria	Planctomycetes	Planctomycetia	Pirellulales	Pirellulaceae	unclassified	unclassified
Otu00837	Bacteria	Acidobacteria	RB25	unclassified	unclassified	unclassified	unclassified
Otu00838	Bacteria	Proteobacteria	Alphaproteobacteria	Rhizobiales	unclassified	unclassified	unclassified
Otu00839	Bacteria	Firmicutes	Bacilli	Bacillales	Bacillaceae	Bacillus	unclassified
Otu00840	Bacteria	Chloroflexi	Dehalococcoidetes	Dehalococcoidales	Dehalococcoidaceae	unclassified	unclassified
Otu00841	Bacteria	unclassified	unclassified	unclassified	unclassified	unclassified	unclassified
Otu00842	Bacteria	unclassified	unclassified	unclassified	unclassified	unclassified	unclassified
Otu00843	Bacteria	unclassified	unclassified	unclassified	unclassified	unclassified	unclassified
Otu00844	Bacteria	unclassified	unclassified	unclassified	unclassified	unclassified	unclassified
Otu00845	Bacteria	unclassified	unclassified	unclassified	unclassified	unclassified	unclassified
Otu00847	Bacteria	Proteobacteria	Gammaproteobacteria	unclassified	unclassified	unclassified	unclassified
Otu00848	Bacteria	Planctomycetes	Planctomycetia	Planctomycetales	Planctomycetaceae	Planctomyces	unclassified
Otu00849	Bacteria	Planctomycetes	Planctomycetia	Pirellulales	Pirellulaceae	unclassified	unclassified
Otu00850	Bacteria	Planctomycetes	Planctomycetia	Pirellulales	Pirellulaceae	unclassified	unclassified
Otu00851	Bacteria	Verrucomicrobia	Verrucomicrobiae	Verrucomicrobiales	Verrucomicrobiaceae	unclassified	unclassified
Otu00853	Bacteria	Acidobacteria	RB25	unclassified	unclassified	unclassified	unclassified
Otu00854	Bacteria	Acidobacteria	Acidobacteria-6	iii1-15	unclassified	unclassified	unclassified
Otu00855	Bacteria	Proteobacteria	Deltaproteobacteria	NB1-j	unclassified	unclassified	unclassified
Otu00856	Bacteria	Proteobacteria	Deltaproteobacteria	Desulfobacterales	Desulfobacteraceae	Desulfococcus	unclassified
Otu00857	Bacteria	Proteobacteria	Deltaproteobacteria	IndB3-24	unclassified	unclassified	unclassified
Otu00858	Bacteria	Proteobacteria	Deltaproteobacteria	Desulfuromonadales	unclassified	unclassified	unclassified
Otu00859	Bacteria	Bacteroidetes	Flavobacteriia	Flavobacteriales	unclassified	unclassified	unclassified
Otu00860	Bacteria	Proteobacteria	Alphaproteobacteria	Rhodospirillales	Rhodospirillaceae	unclassified	unclassified
Otu00861	Bacteria	Proteobacteria	Betaproteobacteria	Burkholderiales	Comamonadaceae	Hydrogenophaga	unclassified
Otu00862	Bacteria	Bacteroidetes	Flavobacteriia	Flavobacteriales	Flavobacteriaceae	Gillisia	unclassified
Otu00863	Bacteria	Bacteroidetes	Flavobacteriia	Flavobacteriales	Flavobacteriaceae	unclassified	unclassified
Otu00864	Bacteria	Planctomycetes	Phycisphaerae	Phycisphaerales	unclassified	unclassified	unclassified
Otu00865	Bacteria	Acidobacteria	Sva0725	Sva0725	unclassified	unclassified	unclassified
Otu00866	Bacteria	Bacteroidetes	Cytophagia	Cytophagales	Flammeovirgaceae	unclassified	unclassified
Otu00868	Bacteria	Proteobacteria	Deltaproteobacteria	Myxococcales	unclassified	unclassified	unclassified
Otu00869	Bacteria	Proteobacteria	Deltaproteobacteria	Desulfobacterales	Desulfobulbaceae	unclassified	unclassified
Otu00870	Bacteria	Bacteroidetes	Flavobacteriia	Flavobacteriales	Flavobacteriaceae	Robiginitalea	unclassified
Otu00872	Bacteria	TM6	SJA-4	unclassified	unclassified	unclassified	unclassified
Otu00874	Bacteria	Bacteroidetes	Flavobacteriia	Flavobacteriales	Flavobacteriaceae	Maribacter	unclassified
Otu00875	Bacteria	OP8	SAW1_B6	unclassified	unclassified	unclassified	unclassified
Otu00877	Bacteria	Gemmatimonadetes	Gemm-2	unclassified	unclassified	unclassified	unclassified
Otu00878	Bacteria	Acidobacteria	Acidobacteria-6	CCU21	unclassified	unclassified	unclassified
Otu00881	Bacteria	Spirochaetes	Spirochaetes	Spirochaetales	Spirochaetaceae	unclassified	unclassified
Otu00882	Bacteria	Bacteroidetes	Bacteroidia	Bacteroidales	Marinilabiaceae	unclassified	unclassified
Otu00883	Bacteria	Proteobacteria	Alphaproteobacteria	Rhizobiales	unclassified	unclassified	unclassified
Otu00884	Bacteria	Actinobacteria	Acidimicrobiia	Acidimicrobiales	koll13	unclassified	unclassified
Otu00885	Bacteria	Proteobacteria	Alphaproteobacteria	Rhizobiales	unclassified	unclassified	unclassified
Otu00886	Bacteria	Caldithrix	KSB1	GW-22	unclassified	unclassified	unclassified
Otu00887	Bacteria	Proteobacteria	Betaproteobacteria	Nitrosomonadales	Nitrosomonadaceae	unclassified	unclassified
Otu00888	Bacteria	Actinobacteria	Actinobacteria	Actinomycetales	unclassified	unclassified	unclassified
Otu00890	Bacteria	Planctomycetes	Phycisphaerae	AKAU3564	unclassified	unclassified	unclassified
Otu00892	Bacteria	Proteobacteria	Gammaproteobacteria	Oceanospirillales	unclassified	unclassified	unclassified
Otu00893	Bacteria	Planctomycetes	Phycisphaerae	AKAU3564	unclassified	unclassified	unclassified
Otu00894	Bacteria	unclassified	unclassified	unclassified	unclassified	unclassified	unclassified
Otu00896	Bacteria	Acidobacteria	Sva0725	Sva0725	unclassified	unclassified	unclassified
Otu00897	Bacteria	unclassified	unclassified	unclassified	unclassified	unclassified	unclassified
Otu00898	Bacteria	Proteobacteria	Deltaproteobacteria	Desulfobacterales	Desulfobulbaceae	unclassified	unclassified
Otu00899	Bacteria	Proteobacteria	Deltaproteobacteria	Sva0853	JTB36	unclassified	unclassified
Otu00902	Bacteria	Proteobacteria	Deltaproteobacteria	Desulfuromonadales	Pelobacteraceae	unclassified	unclassified
Otu00903	Bacteria	unclassified	unclassified	unclassified	unclassified	unclassified	unclassified
Otu00904	Bacteria	unclassified	unclassified	unclassified	unclassified	unclassified	unclassified
Otu00905	Bacteria	unclassified	unclassified	unclassified	unclassified	unclassified	unclassified
Otu00906	Bacteria	Firmicutes	Bacilli	Bacillales	Bacillaceae	unclassified	unclassified
Otu00907	Bacteria	Verrucomicrobia	Opitutae	Puniceicoccales	Puniceicoccaceae	Coraliomargarita	unclassified
Otu00909	Bacteria	Verrucomicrobia	Verrucomicrobiae	Verrucomicrobiales	Verrucomicrobiaceae	Persicirhabdus	unclassified
Otu00910	Bacteria	Planctomycetes	Planctomycetia	Pirellulales	Pirellulaceae	unclassified	unclassified
Otu00911	Bacteria	Planctomycetes	Planctomycetia	Pirellulales	Pirellulaceae	unclassified	unclassified
Otu00913	Bacteria	Planctomycetes	Planctomycetia	Pirellulales	Pirellulaceae	unclassified	unclassified
Otu00914	Bacteria	Planctomycetes	Planctomycetia	Pirellulales	Pirellulaceae	unclassified	unclassified
Otu00915	Bacteria	Acidobacteria	BPC102	B110	unclassified	unclassified	unclassified
Otu00916	Bacteria	Bacteroidetes	Cytophagia	Cytophagales	Flammeovirgaceae	unclassified	unclassified
Otu00917	Bacteria	Planctomycetes	Phycisphaerae	Phycisphaerales	unclassified	unclassified	unclassified
Otu00918	Bacteria	Proteobacteria	Alphaproteobacteria	Rhizobiales	Hyphomicrobiaceae	Rhodoplanes	unclassified
Otu00919	Bacteria	Caldithrix	KSB1	Ucn15732	unclassified	unclassified	unclassified
Otu00920	Bacteria	Proteobacteria	Alphaproteobacteria	Rhizobiales	unclassified	unclassified	unclassified
Otu00922	Bacteria	Proteobacteria	Deltaproteobacteria	Sva0485	unclassified	unclassified	unclassified
Otu00923	Bacteria	Proteobacteria	Deltaproteobacteria	Desulfobacterales	Desulfobacteraceae	Desulfococcus	unclassified
Otu00924	Bacteria	Proteobacteria	Deltaproteobacteria	Desulfarculales	Desulfarculaceae	unclassified	unclassified
Otu00927	Bacteria	Proteobacteria	Deltaproteobacteria	Desulfobacterales	Desulfobacteraceae	unclassified	unclassified
Otu00928	Bacteria	Proteobacteria	Deltaproteobacteria	NB1-j	NB1-i	unclassified	unclassified
Otu00929	Bacteria	Proteobacteria	Deltaproteobacteria	unclassified	unclassified	unclassified	unclassified
Otu00930	Bacteria	Chloroflexi	S085	unclassified	unclassified	unclassified	unclassified
Otu00931	Bacteria	Proteobacteria	TA18	CV90	unclassified	unclassified	unclassified
Otu00932	Bacteria	Chloroflexi	TK17	mle1-48	unclassified	unclassified	unclassified
Otu00933	Bacteria	Planctomycetes	C6	d113	unclassified	unclassified	unclassified
Otu00934	Bacteria	Planctomycetes	C6	Ucm1571	unclassified	unclassified	unclassified
Otu00935	Bacteria	Proteobacteria	Betaproteobacteria	Burkholderiales	Oxalobacteraceae	Ralstonia	unclassified
Otu00936	Bacteria	Bacteroidetes	Saprospirae	Saprospirales	Saprospiraceae	unclassified	unclassified
Otu00937	Bacteria	WS2	SHA-109	unclassified	unclassified	unclassified	unclassified
Otu00938	Bacteria	Bacteroidetes	Flavobacteriia	Flavobacteriales	unclassified	unclassified	unclassified
Otu00940	Bacteria	Gemmatimonadetes	Gemm-2	unclassified	unclassified	unclassified	unclassified
Otu00942	Bacteria	Bacteroidetes	Bacteroidia	Bacteroidales	SB-1	unclassified	unclassified
Otu00943	Bacteria	Proteobacteria	Alphaproteobacteria	unclassified	unclassified	unclassified	unclassified
Otu00944	Bacteria	Proteobacteria	Alphaproteobacteria	Rhodobacterales	Rhodobacteraceae	unclassified	unclassified
Otu00945	Bacteria	OP3	PBS-25	unclassified	unclassified	unclassified	unclassified
Otu00946	Bacteria	Chloroflexi	Anaerolineae	SHA-20	unclassified	unclassified	unclassified
Otu00947	Bacteria	GN04	GN15	unclassified	unclassified	unclassified	unclassified
Otu00948	Bacteria	unclassified	unclassified	unclassified	unclassified	unclassified	unclassified
Otu00949	Bacteria	unclassified	unclassified	unclassified	unclassified	unclassified	unclassified
Otu00950	Bacteria	Proteobacteria	Gammaproteobacteria	Marinicellales	Marinicellaceae	unclassified	unclassified
Otu00952	Bacteria	Acidobacteria	OS-K	unclassified	unclassified	unclassified	unclassified
Otu00954	Bacteria	Chloroflexi	Anaerolineae	SBR1031	SHA-31	unclassified	unclassified
Otu00955	Bacteria	Chloroflexi	Anaerolineae	unclassified	unclassified	unclassified	unclassified
Otu00956	Bacteria	WS2	Kazan-3B-09	unclassified	unclassified	unclassified	unclassified
Otu00958	Bacteria	Planctomycetes	Phycisphaerae	MSBL9	unclassified	unclassified	unclassified
Otu00959	Bacteria	Planctomycetes	Phycisphaerae	MSBL9	unclassified	unclassified	unclassified
Otu00960	Bacteria	Bacteroidetes	Cytophagia	Cytophagales	Flammeovirgaceae	unclassified	unclassified
Otu00961	Bacteria	Acidobacteria	Sva0725	Sva0725	unclassified	unclassified	unclassified
Otu00962	Bacteria	Planctomycetes	OM190	CL500-15	unclassified	unclassified	unclassified
Otu00963	Bacteria	Verrucomicrobia	Opitutae	Puniceicoccales	Puniceicoccaceae	Coraliomargarita	unclassified
Otu00964	Bacteria	Firmicutes	Clostridia	Clostridiales	Acidaminobacteraceae	Fusibacter	unclassified
Otu00965	Bacteria	Planctomycetes	Planctomycetia	Pirellulales	Pirellulaceae	unclassified	unclassified
Otu00966	Bacteria	OP8	SAW1_B6	unclassified	unclassified	unclassified	unclassified
Otu00967	Bacteria	WS2	SHA-109	unclassified	unclassified	unclassified	unclassified
Otu00969	Bacteria	Proteobacteria	Alphaproteobacteria	unclassified	unclassified	unclassified	unclassified
Otu00970	Bacteria	Bacteroidetes	BME43	unclassified	unclassified	unclassified	unclassified
Otu00971	Bacteria	Bacteroidetes	Flavobacteriia	Flavobacteriales	unclassified	unclassified	unclassified
Otu00973	Bacteria	WS3	PRR-12	unclassified	unclassified	unclassified	unclassified
Otu00974	Bacteria	Bacteroidetes	Bacteroidia	Bacteroidales	VC21_Bac22	unclassified	unclassified
Otu00975	Bacteria	Verrucomicrobia	unclassified	unclassified	unclassified	unclassified	unclassified
Otu00976	Bacteria	Bacteroidetes	Bacteroidia	Bacteroidales	unclassified	unclassified	unclassified
Otu00977	Bacteria	Chlorobi	Ignavibacteria	Ignavibacteriales	lheB3-7	unclassified	unclassified
Otu00978	Bacteria	Proteobacteria	Gammaproteobacteria	unclassified	unclassified	unclassified	unclassified
Otu00979	Bacteria	unclassified	unclassified	unclassified	unclassified	unclassified	unclassified
Otu00980	Bacteria	unclassified	unclassified	unclassified	unclassified	unclassified	unclassified
Otu00981	Bacteria	Proteobacteria	Gammaproteobacteria	unclassified	unclassified	unclassified	unclassified
Otu00983	Bacteria	Proteobacteria	Gammaproteobacteria	Marinicellales	Marinicellaceae	unclassified	unclassified
Otu00984	Bacteria	Proteobacteria	Gammaproteobacteria	Thiohalorhabdales	unclassified	unclassified	unclassified
Otu00985	Bacteria	Firmicutes	Bacilli	Bacillales	Paenibacillaceae	Paenibacillus	unclassified
Otu00986	Bacteria	Firmicutes	Bacilli	Bacillales	Alicyclobacillaceae	Alicyclobacillus	unclassified
Otu00987	Bacteria	Proteobacteria	Deltaproteobacteria	Desulfarculales	Desulfarculaceae	unclassified	unclassified
Otu00988	Bacteria	Bacteroidetes	Saprospirae	Saprospirales	Saprospiraceae	unclassified	unclassified
Otu00989	Bacteria	unclassified	unclassified	unclassified	unclassified	unclassified	unclassified
Otu00991	Bacteria	Bacteroidetes	unclassified	unclassified	unclassified	unclassified	unclassified
Otu00993	Bacteria	Proteobacteria	Deltaproteobacteria	Desulfobacterales	Desulfobacteraceae	Desulfococcus	unclassified
Otu00994	Bacteria	Bacteroidetes	Flavobacteriia	Flavobacteriales	Flavobacteriaceae	unclassified	unclassified
Otu00995	Bacteria	Gemmatimonadetes	Gemm-2	unclassified	unclassified	unclassified	unclassified
Otu00996	Bacteria	Bacteroidetes	unclassified	unclassified	unclassified	unclassified	unclassified
Otu00997	Bacteria	Planctomycetes	OM190	CL500-15	unclassified	unclassified	unclassified
Otu00998	Bacteria	Proteobacteria	Gammaproteobacteria	HTCC2188	HTCC2089	unclassified	unclassified
Otu00999	Bacteria	Proteobacteria	Alphaproteobacteria	unclassified	unclassified	unclassified	unclassified
Otu01000	Bacteria	Proteobacteria	Gammaproteobacteria	unclassified	unclassified	unclassified	unclassified
Otu01001	Bacteria	Proteobacteria	Gammaproteobacteria	Chromatiales	unclassified	unclassified	unclassified
Otu01002	Bacteria	Planctomycetes	Planctomycetia	Pirellulales	Pirellulaceae	unclassified	unclassified
Otu01003	Bacteria	Planctomycetes	Planctomycetia	Pirellulales	Pirellulaceae	unclassified	unclassified
Otu01007	Bacteria	Planctomycetes	OM190	CL500-15	unclassified	unclassified	unclassified
Otu01008	Bacteria	Planctomycetes	OM190	CL500-15	unclassified	unclassified	unclassified
Otu01010	Bacteria	Firmicutes	Bacilli	Bacillales	Bacillaceae	Bacillus	horikoshii
Otu01011	Bacteria	Firmicutes	Bacilli	Bacillales	Paenibacillaceae	Paenibacillus	unclassified
Otu01012	Bacteria	Actinobacteria	OPB41	unclassified	unclassified	unclassified	unclassified
Otu01013	Bacteria	Lentisphaerae	Lentisphaeria	Lentisphaerales	Lentisphaeraceae	Lentisphaera	unclassified
Otu01014	Bacteria	WS3	PRR-12	unclassified	unclassified	unclassified	unclassified
Otu01015	Bacteria	unclassified	unclassified	unclassified	unclassified	unclassified	unclassified
Otu01017	Bacteria	OP8	SAW1_B6	unclassified	unclassified	unclassified	unclassified
Otu01019	Bacteria	Acidobacteria	iii1-8	DS-18	unclassified	unclassified	unclassified
Otu01020	Bacteria	unclassified	unclassified	unclassified	unclassified	unclassified	unclassified
Otu01022	Bacteria	Acidobacteria	BPC102	B110	unclassified	unclassified	unclassified
Otu01023	Bacteria	Acidobacteria	Sva0725	Sva0725	unclassified	unclassified	unclassified
Otu01024	Bacteria	Acidobacteria	Sva0725	Sva0725	unclassified	unclassified	unclassified
Otu01025	Bacteria	Bacteroidetes	Saprospirae	Saprospirales	Saprospiraceae	unclassified	unclassified
Otu01026	Bacteria	Planctomycetes	Phycisphaerae	MSBL9	unclassified	unclassified	unclassified
Otu01027	Bacteria	Planctomycetes	Phycisphaerae	MSBL9	unclassified	unclassified	unclassified
Otu01028	Bacteria	Planctomycetes	Phycisphaerae	Phycisphaerales	unclassified	unclassified	unclassified
Otu01029	Bacteria	Planctomycetes	Phycisphaerae	MSBL9	unclassified	unclassified	unclassified
Otu01030	Bacteria	unclassified	unclassified	unclassified	unclassified	unclassified	unclassified
Otu01032	Bacteria	OP8	OP8_1	HMMVPog-54	unclassified	unclassified	unclassified
Otu01033	Bacteria	Proteobacteria	Deltaproteobacteria	Desulfuromonadales	Desulfuromonadaceae	unclassified	unclassified
Otu01034	Bacteria	OP8	OP8_1	HMMVPog-54	unclassified	unclassified	unclassified
Otu01036	Bacteria	Proteobacteria	Gammaproteobacteria	Thiotrichales	Piscirickettsiaceae	unclassified	unclassified
Otu01037	Bacteria	Proteobacteria	Gammaproteobacteria	HTCC2188	HTCC2089	unclassified	unclassified
Otu01038	Bacteria	Proteobacteria	Deltaproteobacteria	Desulfobacterales	Desulfobacteraceae	unclassified	unclassified
Otu01039	Bacteria	unclassified	unclassified	unclassified	unclassified	unclassified	unclassified
Otu01040	Bacteria	Planctomycetes	OM190	agg27	unclassified	unclassified	unclassified
Otu01042	Bacteria	unclassified	unclassified	unclassified	unclassified	unclassified	unclassified
Otu01043	Bacteria	unclassified	unclassified	unclassified	unclassified	unclassified	unclassified
Otu01044	Bacteria	unclassified	unclassified	unclassified	unclassified	unclassified	unclassified
Otu01045	Bacteria	unclassified	unclassified	unclassified	unclassified	unclassified	unclassified
Otu01046	Bacteria	Bacteroidetes	unclassified	unclassified	unclassified	unclassified	unclassified
Otu01047	Bacteria	Bacteroidetes	unclassified	unclassified	unclassified	unclassified	unclassified
Otu01048	Bacteria	Acidobacteria	Acidobacteria-6	iii1-15	unclassified	unclassified	unclassified
Otu01049	Bacteria	Acidobacteria	Acidobacteria-6	iii1-15	unclassified	unclassified	unclassified
Otu01051	Bacteria	Bacteroidetes	unclassified	unclassified	unclassified	unclassified	unclassified
Otu01052	Bacteria	Bacteroidetes	unclassified	unclassified	unclassified	unclassified	unclassified
Otu01053	Bacteria	Proteobacteria	Deltaproteobacteria	Desulfarculales	Desulfarculaceae	unclassified	unclassified
Otu01054	Bacteria	Proteobacteria	Deltaproteobacteria	Desulfobacterales	Desulfobacteraceae	unclassified	unclassified
Otu01055	Bacteria	Proteobacteria	Deltaproteobacteria	NB1-j	unclassified	unclassified	unclassified
Otu01056	Bacteria	Proteobacteria	Deltaproteobacteria	Desulfobacterales	Desulfobulbaceae	unclassified	unclassified
Otu01057	Bacteria	Firmicutes	Bacilli	Bacillales	Bacillaceae	unclassified	unclassified
Otu01058	Bacteria	Actinobacteria	Thermoleophilia	Solirubrobacterales	unclassified	unclassified	unclassified
Otu01060	Bacteria	Firmicutes	Bacilli	Bacillales	Staphylococcaceae	Staphylococcus	epidermidis
Otu01061	Bacteria	Verrucomicrobia	unclassified	unclassified	unclassified	unclassified	unclassified
Otu01062	Bacteria	Bacteroidetes	Flavobacteriia	Flavobacteriales	Flavobacteriaceae	unclassified	unclassified
Otu01063	Bacteria	Bacteroidetes	Flavobacteriia	Flavobacteriales	Flavobacteriaceae	Psychroserpens	unclassified
Otu01064	Bacteria	TM7	TM7-1	unclassified	unclassified	unclassified	unclassified
Otu01065	Bacteria	Gemmatimonadetes	Gemm-2	unclassified	unclassified	unclassified	unclassified
Otu01066	Bacteria	Proteobacteria	Gammaproteobacteria	unclassified	unclassified	unclassified	unclassified
Otu01068	Bacteria	Proteobacteria	Gammaproteobacteria	unclassified	unclassified	unclassified	unclassified
Otu01069	Bacteria	Proteobacteria	Gammaproteobacteria	Thiotrichales	Piscirickettsiaceae	unclassified	unclassified
Otu01070	Bacteria	Proteobacteria	Gammaproteobacteria	Thiohalorhabdales	unclassified	unclassified	unclassified
Otu01071	Bacteria	Proteobacteria	Gammaproteobacteria	unclassified	unclassified	unclassified	unclassified
Otu01072	Bacteria	Bacteroidetes	Saprospirae	Saprospirales	Saprospiraceae	unclassified	unclassified
Otu01073	Bacteria	Actinobacteria	Acidimicrobiia	Acidimicrobiales	unclassified	unclassified	unclassified
Otu01076	Bacteria	Proteobacteria	Gammaproteobacteria	Alteromonadales	Alteromonadaceae	HB2-32-21	unclassified
Otu01078	Bacteria	Acidobacteria	unclassified	unclassified	unclassified	unclassified	unclassified
Otu01080	Bacteria	Planctomycetes	Planctomycetia	Pirellulales	Pirellulaceae	unclassified	unclassified
Otu01081	Bacteria	WS3	PRR-12	PBS-III-9	unclassified	unclassified	unclassified
Otu01082	Bacteria	Actinobacteria	Acidimicrobiia	Acidimicrobiales	koll13	unclassified	unclassified
Otu01083	Bacteria	Actinobacteria	Acidimicrobiia	Acidimicrobiales	C111	unclassified	unclassified
Otu01084	Bacteria	Actinobacteria	Acidimicrobiia	Acidimicrobiales	koll13	unclassified	unclassified
Otu01085	Bacteria	Planctomycetes	Planctomycetia	Pirellulales	Pirellulaceae	unclassified	unclassified
Otu01086	Bacteria	Bacteroidetes	unclassified	unclassified	unclassified	unclassified	unclassified
Otu01087	Bacteria	Bacteroidetes	unclassified	unclassified	unclassified	unclassified	unclassified
Otu01088	Bacteria	Chlorobi	Ignavibacteria	Ignavibacteriales	lheB3-7	unclassified	unclassified
Otu01089	Bacteria	Bacteroidetes	Saprospirae	Saprospirales	Saprospiraceae	unclassified	unclassified
Otu01091	Bacteria	Chloroflexi	S085	unclassified	unclassified	unclassified	unclassified
Otu01092	Bacteria	Acidobacteria	BPC102	MVS-40	unclassified	unclassified	unclassified
Otu01093	Bacteria	Bacteroidetes	Saprospirae	Saprospirales	Saprospiraceae	unclassified	unclassified
Otu01094	Bacteria	Planctomycetes	Planctomycetia	Pirellulales	Pirellulaceae	unclassified	unclassified
Otu01095	Bacteria	Planctomycetes	Planctomycetia	Pirellulales	Pirellulaceae	unclassified	unclassified
Otu01096	Bacteria	Proteobacteria	Betaproteobacteria	Burkholderiales	Comamonadaceae	Comamonas	unclassified
Otu01097	Bacteria	Acidobacteria	Sva0725	Sva0725	unclassified	unclassified	unclassified
Otu01098	Bacteria	Acidobacteria	Sva0725	Sva0725	unclassified	unclassified	unclassified
Otu01099	Bacteria	Planctomycetes	Planctomycetia	Planctomycetales	Planctomycetaceae	Planctomyces	unclassified
Otu01100	Bacteria	KSB3	unclassified	unclassified	unclassified	unclassified	unclassified
Otu01101	Bacteria	OP8	OP8_2	unclassified	unclassified	unclassified	unclassified
Otu01102	Bacteria	Firmicutes	Clostridia	Clostridiales	unclassified	unclassified	unclassified
Otu01103	Bacteria	Proteobacteria	Alphaproteobacteria	unclassified	unclassified	unclassified	unclassified
Otu01104	Bacteria	Proteobacteria	Alphaproteobacteria	unclassified	unclassified	unclassified	unclassified
Otu01105	Bacteria	Proteobacteria	Alphaproteobacteria	unclassified	unclassified	unclassified	unclassified
Otu01106	Bacteria	Chloroflexi	Anaerolineae	SHA-20	unclassified	unclassified	unclassified
Otu01107	Bacteria	Chloroflexi	Anaerolineae	unclassified	unclassified	unclassified	unclassified
Otu01108	Bacteria	Chloroflexi	Anaerolineae	S0208	unclassified	unclassified	unclassified
Otu01109	Bacteria	Chloroflexi	Anaerolineae	DRC31	unclassified	unclassified	unclassified
Otu01110	Bacteria	Chloroflexi	Anaerolineae	DRC31	unclassified	unclassified	unclassified
Otu01111	Bacteria	Planctomycetes	OM190	agg27	unclassified	unclassified	unclassified
Otu01112	Bacteria	Proteobacteria	Deltaproteobacteria	Myxococcales	Haliangiaceae	unclassified	unclassified
Otu01113	Bacteria	Proteobacteria	Deltaproteobacteria	Desulfobacterales	Desulfobacteraceae	unclassified	unclassified
Otu01114	Bacteria	Proteobacteria	Deltaproteobacteria	Desulfobacterales	Desulfobulbaceae	unclassified	unclassified
Otu01115	Bacteria	Proteobacteria	Deltaproteobacteria	NB1-j	MND4	unclassified	unclassified
Otu01116	Bacteria	Fibrobacteres	TG3	TG3-1	unclassified	unclassified	unclassified
Otu01118	Bacteria	Actinobacteria	Actinobacteria	Actinomycetales	unclassified	unclassified	unclassified
Otu01121	Bacteria	Proteobacteria	Gammaproteobacteria	unclassified	unclassified	unclassified	unclassified
Otu01123	Bacteria	Proteobacteria	Gammaproteobacteria	Thiotrichales	Piscirickettsiaceae	unclassified	unclassified
Otu01124	Bacteria	Proteobacteria	Gammaproteobacteria	Pasteurellales	Pasteurellaceae	Actinobacillus	unclassified
Otu01125	Bacteria	unclassified	unclassified	unclassified	unclassified	unclassified	unclassified
Otu01126	Bacteria	unclassified	unclassified	unclassified	unclassified	unclassified	unclassified
Otu01127	Bacteria	unclassified	unclassified	unclassified	unclassified	unclassified	unclassified
Otu01129	Bacteria	Planctomycetes	Planctomycetia	Pirellulales	Pirellulaceae	unclassified	unclassified
Otu01130	Bacteria	Chloroflexi	Dehalococcoidetes	Dehalococcoidales	Dehalococcoidaceae	unclassified	unclassified
Otu01131	Bacteria	Caldithrix	Caldithrixae	Caldithrixales	Caldithrixaceae	LCP-26	unclassified
Otu01132	Bacteria	Planctomycetes	Phycisphaerae	MSBL9	unclassified	unclassified	unclassified
Otu01133	Bacteria	Planctomycetes	Phycisphaerae	Phycisphaerales	unclassified	unclassified	unclassified
Otu01134	Bacteria	Bacteroidetes	unclassified	unclassified	unclassified	unclassified	unclassified
Otu01135	Bacteria	Planctomycetes	Planctomycetia	Planctomycetales	Planctomycetaceae	Planctomyces	unclassified
Otu01136	Bacteria	GN04	5bav_B12	unclassified	unclassified	unclassified	unclassified
Otu01137	Bacteria	Planctomycetes	Phycisphaerae	MSBL9	unclassified	unclassified	unclassified
Otu01139	Bacteria	Firmicutes	Clostridia	Clostridiales	Acidaminobacteraceae	WH1-8	unclassified
Otu01140	Bacteria	Planctomycetes	vadinHA49	p04_C01	unclassified	unclassified	unclassified
Otu01141	Bacteria	Planctomycetes	Phycisphaerae	MSBL9	unclassified	unclassified	unclassified
Otu01143	Bacteria	Firmicutes	Bacilli	Bacillales	Thermoactinomycetaceae	unclassified	unclassified
Otu01144	Bacteria	Firmicutes	Clostridia	Clostridiales	unclassified	unclassified	unclassified
Otu01145	Bacteria	Planctomycetes	C6	d113	unclassified	unclassified	unclassified
Otu01147	Bacteria	Planctomycetes	C6	Ucm1571	unclassified	unclassified	unclassified
Otu01148	Bacteria	Acidobacteria	RB25	unclassified	unclassified	unclassified	unclassified
Otu01149	Bacteria	Proteobacteria	Alphaproteobacteria	Rhodospirillales	Rhodospirillaceae	unclassified	unclassified
Otu01150	Bacteria	Bacteroidetes	unclassified	unclassified	unclassified	unclassified	unclassified
Otu01151	Bacteria	Planctomycetes	Pla3	unclassified	unclassified	unclassified	unclassified
Otu01152	Bacteria	Acidobacteria	Sva0725	Sva0725	unclassified	unclassified	unclassified
Otu01154	Bacteria	Actinobacteria	Acidimicrobiia	Acidimicrobiales	koll13	unclassified	unclassified
Otu01155	Bacteria	Hyd24-12	WM88	unclassified	unclassified	unclassified	unclassified
Otu01156	Bacteria	Bacteroidetes	unclassified	unclassified	unclassified	unclassified	unclassified
Otu01158	Bacteria	Proteobacteria	Gammaproteobacteria	unclassified	unclassified	unclassified	unclassified
Otu01159	Bacteria	Acidobacteria	BPC102	B110	unclassified	unclassified	unclassified
Otu01160	Bacteria	Actinobacteria	Actinobacteria	Actinomycetales	Microbacteriaceae	Leucobacter	unclassified
Otu01161	Bacteria	unclassified	unclassified	unclassified	unclassified	unclassified	unclassified
Otu01162	Bacteria	WS3	PRR-12	LD1-PA13	unclassified	unclassified	unclassified
Otu01163	Bacteria	unclassified	unclassified	unclassified	unclassified	unclassified	unclassified
Otu01164	Bacteria	WS3	PRR-12	SSS58A	unclassified	unclassified	unclassified
Otu01165	Bacteria	Proteobacteria	Gammaproteobacteria	unclassified	unclassified	unclassified	unclassified
Otu01166	Bacteria	Proteobacteria	Gammaproteobacteria	unclassified	unclassified	unclassified	unclassified
Otu01167	Bacteria	Proteobacteria	Gammaproteobacteria	Oceanospirillales	Saccharospirillaceae	Reinekea	unclassified
Otu01168	Bacteria	Planctomycetes	OM190	agg27	unclassified	unclassified	unclassified
Otu01169	Bacteria	Planctomycetes	OM190	agg27	unclassified	unclassified	unclassified
Otu01171	Bacteria	Proteobacteria	Gammaproteobacteria	Alteromonadales	Alteromonadaceae	Marinobacter	unclassified
Otu01172	Bacteria	unclassified	unclassified	unclassified	unclassified	unclassified	unclassified
Otu01173	Bacteria	unclassified	unclassified	unclassified	unclassified	unclassified	unclassified
Otu01174	Bacteria	unclassified	unclassified	unclassified	unclassified	unclassified	unclassified
Otu01175	Bacteria	Caldithrix	Caldithrixae	Caldithrixales	BA059	unclassified	unclassified
Otu01176	Bacteria	Actinobacteria	Thermoleophilia	Gaiellales	Gaiellaceae	unclassified	unclassified
Otu01177	Bacteria	Actinobacteria	OPB41	unclassified	unclassified	unclassified	unclassified
Otu01178	Bacteria	Proteobacteria	Deltaproteobacteria	Myxococcales	Haliangiaceae	unclassified	unclassified
Otu01179	Bacteria	Proteobacteria	Deltaproteobacteria	Entotheonellales	Entotheonellaceae	unclassified	unclassified
Otu01180	Bacteria	Proteobacteria	Deltaproteobacteria	NB1-j	JTB38	unclassified	unclassified
Otu01181	Bacteria	Planctomycetes	Planctomycetia	Pirellulales	Pirellulaceae	A17	unclassified
Otu01182	Bacteria	Planctomycetes	Planctomycetia	Planctomycetales	Planctomycetaceae	Planctomyces	unclassified
Otu01183	Bacteria	Planctomycetes	Planctomycetia	Pirellulales	Pirellulaceae	unclassified	unclassified
Otu01184	Bacteria	Planctomycetes	Planctomycetia	Pirellulales	Pirellulaceae	unclassified	unclassified
Otu01185	Bacteria	Chloroflexi	Anaerolineae	SBR1031	A4b	unclassified	unclassified
Otu01186	Bacteria	Chloroflexi	Anaerolineae	MSB-1E9	unclassified	unclassified	unclassified
Otu01187	Bacteria	Chloroflexi	Anaerolineae	S0208	unclassified	unclassified	unclassified
Otu01188	Bacteria	Chloroflexi	Anaerolineae	GCA004	unclassified	unclassified	unclassified
Otu01189	Bacteria	Chloroflexi	Anaerolineae	GCA004	unclassified	unclassified	unclassified
Otu01190	Bacteria	Chloroflexi	Anaerolineae	DRC31	unclassified	unclassified	unclassified
Otu01191	Bacteria	Bacteroidetes	Saprospirae	Saprospirales	Saprospiraceae	unclassified	unclassified
Otu01192	Bacteria	Acidobacteria	Acidobacteria-6	CCU21	unclassified	unclassified	unclassified
Otu01193	Bacteria	Proteobacteria	Betaproteobacteria	Burkholderiales	Oxalobacteraceae	unclassified	unclassified
Otu01195	Bacteria	Bacteroidetes	Bacteroidia	Bacteroidales	unclassified	unclassified	unclassified
Otu01196	Bacteria	Bacteroidetes	Flavobacteriia	Flavobacteriales	Flavobacteriaceae	Psychroserpens	unclassified
Otu01197	Bacteria	Proteobacteria	unclassified	unclassified	unclassified	unclassified	unclassified
Otu01198	Bacteria	Proteobacteria	Epsilonproteobacteria	Campylobacterales	Helicobacteraceae	unclassified	unclassified
Otu01200	Bacteria	Proteobacteria	Alphaproteobacteria	unclassified	unclassified	unclassified	unclassified
Otu01201	Bacteria	Proteobacteria	Alphaproteobacteria	unclassified	unclassified	unclassified	unclassified
Otu01202	Bacteria	Proteobacteria	Deltaproteobacteria	Desulfuromonadales	Desulfuromonadaceae	unclassified	unclassified
Otu01203	Bacteria	Proteobacteria	Deltaproteobacteria	Desulfarculales	Desulfarculaceae	unclassified	unclassified
Otu01204	Bacteria	Proteobacteria	Deltaproteobacteria	Myxococcales	Haliangiaceae	unclassified	unclassified
Otu01205	Bacteria	Planctomycetes	SBZP_4958	unclassified	unclassified	unclassified	unclassified
Otu01206	Bacteria	Proteobacteria	Deltaproteobacteria	Myxococcales	unclassified	unclassified	unclassified
Otu01207	Bacteria	Proteobacteria	Deltaproteobacteria	Desulfuromonadales	Pelobacteraceae	unclassified	unclassified
Otu01208	Bacteria	Proteobacteria	Deltaproteobacteria	Myxococcales	Haliangiaceae	unclassified	unclassified
Otu01209	Bacteria	Proteobacteria	Deltaproteobacteria	Syntrophobacterales	Syntrophobacteraceae	unclassified	unclassified
Otu01210	Bacteria	Proteobacteria	Deltaproteobacteria	NB1-j	NB1-i	unclassified	unclassified
Otu01211	Bacteria	Planctomycetes	Phycisphaerae	Phycisphaerales	Phycisphaeraceae	unclassified	unclassified
Otu01212	Bacteria	Proteobacteria	Deltaproteobacteria	unclassified	unclassified	unclassified	unclassified
Otu01214	Bacteria	Planctomycetes	Phycisphaerae	Phycisphaerales	unclassified	unclassified	unclassified
Otu01215	Bacteria	Planctomycetes	Phycisphaerae	C86	unclassified	unclassified	unclassified
Otu01216	Bacteria	Planctomycetes	Phycisphaerae	MSBL9	unclassified	unclassified	unclassified
Otu01217	Bacteria	Proteobacteria	Deltaproteobacteria	Desulfuromonadales	Desulfuromonadaceae	unclassified	unclassified
Otu01218	Bacteria	GN04	unclassified	unclassified	unclassified	unclassified	unclassified
Otu01219	Bacteria	Bacteroidetes	Saprospirae	Saprospirales	Saprospiraceae	unclassified	unclassified
Otu01220	Bacteria	Bacteroidetes	Flavobacteriia	Flavobacteriales	Cryomorphaceae	Owenweeksia	unclassified
Otu01221	Bacteria	Bacteroidetes	Flavobacteriia	Flavobacteriales	unclassified	unclassified	unclassified
Otu01222	Bacteria	Spirochaetes	Spirochaetes	unclassified	unclassified	unclassified	unclassified
Otu01223	Bacteria	Actinobacteria	Actinobacteria	Actinomycetales	unclassified	unclassified	unclassified
Otu01224	Bacteria	TM6	SJA-4	unclassified	unclassified	unclassified	unclassified
Otu01225	Bacteria	Actinobacteria	Actinobacteria	Actinomycetales	Microbacteriaceae	Microbacterium	unclassified
Otu01226	Bacteria	Bacteroidetes	Flavobacteriia	Flavobacteriales	Flavobacteriaceae	unclassified	unclassified
Otu01227	Bacteria	Bacteroidetes	Flavobacteriia	Flavobacteriales	Cryomorphaceae	Crocinitomix	unclassified
Otu01228	Bacteria	Actinobacteria	unclassified	unclassified	unclassified	unclassified	unclassified
Otu01229	Bacteria	WS3	PRR-12	GN03	KSB4	unclassified	unclassified
Otu01230	Bacteria	Actinobacteria	unclassified	unclassified	unclassified	unclassified	unclassified
Otu01231	Bacteria	Fibrobacteres	Fibrobacteria	Ucp1540	unclassified	unclassified	unclassified
Otu01232	Bacteria	Chloroflexi	Anaerolineae	GCA004	unclassified	unclassified	unclassified
Otu01233	Bacteria	Actinobacteria	Acidimicrobiia	Acidimicrobiales	unclassified	unclassified	unclassified
Otu01234	Bacteria	Chloroflexi	Anaerolineae	SHA-20	unclassified	unclassified	unclassified
Otu01235	Bacteria	Proteobacteria	Gammaproteobacteria	Alteromonadales	unclassified	unclassified	unclassified
Otu01236	Bacteria	Proteobacteria	Gammaproteobacteria	Marinicellales	Marinicellaceae	unclassified	unclassified
Otu01237	Bacteria	Gemmatimonadetes	Gemm-2	unclassified	unclassified	unclassified	unclassified
Otu01238	Bacteria	Proteobacteria	Gammaproteobacteria	unclassified	unclassified	unclassified	unclassified
Otu01239	Bacteria	Proteobacteria	Gammaproteobacteria	unclassified	unclassified	unclassified	unclassified
Otu01240	Bacteria	Caldithrix	Caldithrixae	Caldithrixales	Caldithrixaceae	LCP-26	unclassified
Otu01241	Bacteria	Proteobacteria	Gammaproteobacteria	Thiotrichales	Piscirickettsiaceae	unclassified	unclassified
Otu01242	Bacteria	Proteobacteria	Alphaproteobacteria	unclassified	unclassified	unclassified	unclassified
Otu01243	Bacteria	Proteobacteria	Gammaproteobacteria	HOC36	unclassified	unclassified	unclassified
Otu01244	Bacteria	Acidobacteria	RB25	unclassified	unclassified	unclassified	unclassified
Otu01245	Bacteria	Acidobacteria	RB25	unclassified	unclassified	unclassified	unclassified
Otu01246	Bacteria	Bacteroidetes	Saprospirae	Saprospirales	Saprospiraceae	unclassified	unclassified
Otu01247	Bacteria	Chloroflexi	TK17	TK18	unclassified	unclassified	unclassified
Otu01249	Bacteria	Proteobacteria	Alphaproteobacteria	Rhodospirillales	unclassified	unclassified	unclassified
Otu01250	Bacteria	unclassified	unclassified	unclassified	unclassified	unclassified	unclassified
Otu01251	Bacteria	unclassified	unclassified	unclassified	unclassified	unclassified	unclassified
Otu01252	Bacteria	unclassified	unclassified	unclassified	unclassified	unclassified	unclassified
Otu01253	Bacteria	unclassified	unclassified	unclassified	unclassified	unclassified	unclassified
Otu01254	Bacteria	unclassified	unclassified	unclassified	unclassified	unclassified	unclassified
Otu01255	Bacteria	unclassified	unclassified	unclassified	unclassified	unclassified	unclassified
Otu01256	Bacteria	unclassified	unclassified	unclassified	unclassified	unclassified	unclassified
Otu01257	Bacteria	unclassified	unclassified	unclassified	unclassified	unclassified	unclassified
Otu01258	Bacteria	unclassified	unclassified	unclassified	unclassified	unclassified	unclassified
Otu01259	Bacteria	unclassified	unclassified	unclassified	unclassified	unclassified	unclassified
Otu01260	Bacteria	unclassified	unclassified	unclassified	unclassified	unclassified	unclassified
Otu01261	Bacteria	unclassified	unclassified	unclassified	unclassified	unclassified	unclassified
Otu01262	Bacteria	unclassified	unclassified	unclassified	unclassified	unclassified	unclassified
Otu01263	Bacteria	Bacteroidetes	Cytophagia	Cytophagales	Flammeovirgaceae	unclassified	unclassified
Otu01264	Bacteria	Bacteroidetes	Cytophagia	Cytophagales	Flammeovirgaceae	unclassified	unclassified
Otu01265	Bacteria	Bacteroidetes	unclassified	unclassified	unclassified	unclassified	unclassified
Otu01266	Bacteria	Chloroflexi	S085	unclassified	unclassified	unclassified	unclassified
Otu01267	Bacteria	Chlorobi	Ignavibacteria	Ignavibacteriales	lheB3-7	unclassified	unclassified
Otu01268	Bacteria	Verrucomicrobia	Verruco-5	R76-B128	unclassified	unclassified	unclassified
Otu01269	Bacteria	Verrucomicrobia	Verruco-5	LD1-PB3	unclassified	unclassified	unclassified
Otu01270	Bacteria	Proteobacteria	unclassified	unclassified	unclassified	unclassified	unclassified
Otu01271	Bacteria	Acidobacteria	Acidobacteria-6	iii1-15	unclassified	unclassified	unclassified
Otu01272	Bacteria	Firmicutes	Clostridia	Clostridiales	Lachnospiraceae	Epulopiscium	unclassified
Otu01273	Bacteria	Planctomycetes	Planctomycetia	Planctomycetales	Planctomycetaceae	Planctomyces	unclassified
Otu01274	Bacteria	Planctomycetes	Planctomycetia	Planctomycetales	Planctomycetaceae	Planctomyces	unclassified
Otu01275	Bacteria	Planctomycetes	Planctomycetia	Pirellulales	Pirellulaceae	unclassified	unclassified
Otu01277	Bacteria	GN04	GN15	unclassified	unclassified	unclassified	unclassified
Otu01278	Bacteria	SC4	unclassified	unclassified	unclassified	unclassified	unclassified
Otu01279	Bacteria	Chlorobi	OPB56	unclassified	unclassified	unclassified	unclassified
Otu01280	Bacteria	Bacteroidetes	unclassified	unclassified	unclassified	unclassified	unclassified
Otu01282	Bacteria	Chlorobi	BSV26	PK329	unclassified	unclassified	unclassified
Otu01283	Bacteria	Proteobacteria	Epsilonproteobacteria	Campylobacterales	Helicobacteraceae	unclassified	unclassified
Otu01284	Bacteria	Spirochaetes	Spirochaetes	Spirochaetales	Spirochaetaceae	Spirochaeta	unclassified
Otu01285	Bacteria	Proteobacteria	Alphaproteobacteria	unclassified	unclassified	unclassified	unclassified
Otu01286	Bacteria	Chloroflexi	S085	unclassified	unclassified	unclassified	unclassified
Otu01287	Bacteria	Bacteroidetes	unclassified	unclassified	unclassified	unclassified	unclassified
Otu01289	Bacteria	Bacteroidetes	unclassified	unclassified	unclassified	unclassified	unclassified
Otu01291	Bacteria	WS3	PRR-12	unclassified	unclassified	unclassified	unclassified
Otu01292	Bacteria	Bacteroidetes	unclassified	unclassified	unclassified	unclassified	unclassified
Otu01293	Bacteria	Bacteroidetes	unclassified	unclassified	unclassified	unclassified	unclassified
Otu01294	Bacteria	Bacteroidetes	Flavobacteriia	Flavobacteriales	unclassified	unclassified	unclassified
Otu01295	Bacteria	Proteobacteria	Alphaproteobacteria	Ellin329	unclassified	unclassified	unclassified
Otu01296	Bacteria	Proteobacteria	Alphaproteobacteria	Rhodobacterales	Hyphomonadaceae	unclassified	unclassified
Otu01297	Bacteria	Firmicutes	unclassified	unclassified	unclassified	unclassified	unclassified
Otu01298	Bacteria	unclassified	unclassified	unclassified	unclassified	unclassified	unclassified
Otu01299	Bacteria	Nitrospirae	Nitrospira	Nitrospirales	Nitrospiraceae	unclassified	unclassified
Otu01300	Bacteria	Bacteroidetes	Flavobacteriia	Flavobacteriales	Flavobacteriaceae	unclassified	unclassified
Otu01301	Bacteria	Planctomycetes	Phycisphaerae	CCM11a	unclassified	unclassified	unclassified
Otu01302	Bacteria	Planctomycetes	Phycisphaerae	MSBL9	unclassified	unclassified	unclassified
Otu01304	Bacteria	Bacteroidetes	Saprospirae	Saprospirales	Saprospiraceae	unclassified	unclassified
Otu01305	Bacteria	Planctomycetes	Planctomycetia	Pirellulales	Pirellulaceae	unclassified	unclassified
Otu01306	Bacteria	Planctomycetes	Planctomycetia	Pirellulales	Pirellulaceae	unclassified	unclassified
Otu01307	Bacteria	Firmicutes	Clostridia	Clostridiales	Clostridiaceae	Clostridium	unclassified
Otu01309	Bacteria	Nitrospirae	Nitrospira	Nitrospirales	Thermodesulfovibrionaceae	LCP-6	unclassified
Otu01310	Bacteria	Planctomycetes	Phycisphaerae	Phycisphaerales	unclassified	unclassified	unclassified
Otu01311	Bacteria	Chloroflexi	Anaerolineae	GCA004	unclassified	unclassified	unclassified
Otu01312	Bacteria	Chloroflexi	Anaerolineae	GCA004	unclassified	unclassified	unclassified
Otu01313	Bacteria	Actinobacteria	unclassified	unclassified	unclassified	unclassified	unclassified
Otu01314	Bacteria	Acidobacteria	Acidobacteria-6	iii1-15	unclassified	unclassified	unclassified
Otu01315	Bacteria	Chloroflexi	Anaerolineae	DRC31	unclassified	unclassified	unclassified
Otu01316	Bacteria	Chloroflexi	Anaerolineae	O4D2Z37	unclassified	unclassified	unclassified
Otu01318	Bacteria	Bacteroidetes	Bacteroidia	Bacteroidales	unclassified	unclassified	unclassified
Otu01319	Bacteria	Verrucomicrobia	Verruco-5	LD1-PB3	LD1-PA34	unclassified	unclassified
Otu01320	Bacteria	Actinobacteria	Thermoleophilia	Gaiellales	Gaiellaceae	unclassified	unclassified
Otu01321	Bacteria	Actinobacteria	Thermoleophilia	Solirubrobacterales	Solirubrobacteraceae	unclassified	unclassified
Otu01322	Bacteria	Proteobacteria	Deltaproteobacteria	Myxococcales	Haliangiaceae	unclassified	unclassified
Otu01323	Bacteria	Acidobacteria	RB25	unclassified	unclassified	unclassified	unclassified
Otu01324	Bacteria	Proteobacteria	Gammaproteobacteria	unclassified	unclassified	unclassified	unclassified
Otu01325	Bacteria	Proteobacteria	Deltaproteobacteria	Bdellovibrionales	Bacteriovoracaceae	unclassified	unclassified
Otu01326	Bacteria	Proteobacteria	Gammaproteobacteria	Alteromonadales	unclassified	unclassified	unclassified
Otu01327	Bacteria	Proteobacteria	Deltaproteobacteria	Desulfobacterales	Desulfobacteraceae	Desulfococcus	unclassified
Otu01328	Bacteria	Proteobacteria	Deltaproteobacteria	Myxococcales	unclassified	unclassified	unclassified
Otu01329	Bacteria	Proteobacteria	Deltaproteobacteria	Bdellovibrionales	Bacteriovoracaceae	Bacteriovorax	unclassified
Otu01330	Bacteria	Cyanobacteria	Oscillatoriophycideae	Chroococcales	unclassified	unclassified	unclassified
Otu01331	Bacteria	unclassified	unclassified	unclassified	unclassified	unclassified	unclassified
Otu01332	Bacteria	Proteobacteria	Alphaproteobacteria	Rhizobiales	Bradyrhizobiaceae	unclassified	unclassified
Otu01333	Bacteria	Verrucomicrobia	Opitutae	Pelagicoccales	Pelagicoccaceae	Pelagicoccus	unclassified
Otu01334	Bacteria	Chloroflexi	Dehalococcoidetes	GIF9	unclassified	unclassified	unclassified
Otu01335	Bacteria	Chloroflexi	Dehalococcoidetes	Dehalococcoidales	Dehalococcoidaceae	unclassified	unclassified
Otu01336	Bacteria	Proteobacteria	Alphaproteobacteria	Ellin329	unclassified	unclassified	unclassified
Otu01337	Bacteria	Proteobacteria	Alphaproteobacteria	unclassified	unclassified	unclassified	unclassified
Otu01338	Bacteria	unclassified	unclassified	unclassified	unclassified	unclassified	unclassified
Otu01340	Bacteria	unclassified	unclassified	unclassified	unclassified	unclassified	unclassified
Otu01341	Bacteria	Proteobacteria	Gammaproteobacteria	Alteromonadales	Alteromonadaceae	Microbulbifer	unclassified
Otu01342	Bacteria	Planctomycetes	Pla3	unclassified	unclassified	unclassified	unclassified
Otu01343	Bacteria	Proteobacteria	Alphaproteobacteria	unclassified	unclassified	unclassified	unclassified
Otu01344	Bacteria	Proteobacteria	Gammaproteobacteria	Alteromonadales	Psychromonadaceae	Psychromonas	unclassified
Otu01345	Bacteria	unclassified	unclassified	unclassified	unclassified	unclassified	unclassified
Otu01346	Bacteria	unclassified	unclassified	unclassified	unclassified	unclassified	unclassified
Otu01347	Bacteria	unclassified	unclassified	unclassified	unclassified	unclassified	unclassified
Otu01348	Bacteria	unclassified	unclassified	unclassified	unclassified	unclassified	unclassified
Otu01349	Bacteria	Proteobacteria	Gammaproteobacteria	unclassified	unclassified	unclassified	unclassified
Otu01350	Bacteria	unclassified	unclassified	unclassified	unclassified	unclassified	unclassified
Otu01351	Bacteria	Proteobacteria	Gammaproteobacteria	Alteromonadales	Colwelliaceae	Thalassomonas	unclassified
Otu01352	Bacteria	Proteobacteria	Gammaproteobacteria	unclassified	unclassified	unclassified	unclassified
Otu01353	Bacteria	Bacteroidetes	Flavobacteriia	Flavobacteriales	Flavobacteriaceae	Gramella	unclassified
Otu01354	Bacteria	Bacteroidetes	unclassified	unclassified	unclassified	unclassified	unclassified
Otu01355	Bacteria	Bacteroidetes	unclassified	unclassified	unclassified	unclassified	unclassified
Otu01356	Bacteria	Bacteroidetes	unclassified	unclassified	unclassified	unclassified	unclassified
Otu01357	Bacteria	Chloroflexi	Dehalococcoidetes	Dehalococcoidales	Dehalococcoidaceae	unclassified	unclassified
Otu01358	Bacteria	Proteobacteria	Gammaproteobacteria	Alteromonadales	unclassified	unclassified	unclassified
Otu01359	Bacteria	Proteobacteria	Gammaproteobacteria	Thiotrichales	Piscirickettsiaceae	unclassified	unclassified
Otu01360	Bacteria	Tenericutes	Mollicutes	unclassified	unclassified	unclassified	unclassified
Otu01361	Bacteria	Bacteroidetes	Flavobacteriia	Flavobacteriales	Flavobacteriaceae	Tenacibaculum	unclassified
Otu01362	Bacteria	Bacteroidetes	Flavobacteriia	Flavobacteriales	Flavobacteriaceae	unclassified	unclassified
Otu01363	Bacteria	Bacteroidetes	Flavobacteriia	Flavobacteriales	Flavobacteriaceae	Muricauda	unclassified
Otu01364	Bacteria	Actinobacteria	Actinobacteria	Actinomycetales	Micrococcaceae	Micrococcus	luteus
Otu01365	Bacteria	Actinobacteria	Actinobacteria	Actinomycetales	unclassified	unclassified	unclassified
Otu01366	Bacteria	Actinobacteria	Actinobacteria	Actinomycetales	Pseudonocardiaceae	unclassified	unclassified
Otu01367	Bacteria	Proteobacteria	Gammaproteobacteria	unclassified	unclassified	unclassified	unclassified
Otu01368	Bacteria	Bacteroidetes	Flavobacteriia	Flavobacteriales	unclassified	unclassified	unclassified
Otu01369	Bacteria	Bacteroidetes	Flavobacteriia	Flavobacteriales	Flavobacteriaceae	unclassified	unclassified
Otu01370	Bacteria	Acidobacteria	OS-K	unclassified	unclassified	unclassified	unclassified
Otu01371	Bacteria	Bacteroidetes	Flavobacteriia	Flavobacteriales	Flavobacteriaceae	unclassified	unclassified
Otu01372	Bacteria	Bacteroidetes	Bacteroidia	Bacteroidales	SB-1	unclassified	unclassified
Otu01373	Bacteria	Bacteroidetes	Bacteroidia	Bacteroidales	unclassified	unclassified	unclassified
Otu01374	Bacteria	Bacteroidetes	unclassified	unclassified	unclassified	unclassified	unclassified
Otu01375	Bacteria	Proteobacteria	Gammaproteobacteria	unclassified	unclassified	unclassified	unclassified
Otu01376	Bacteria	WS3	PRR-12	GN03	KSB4	unclassified	unclassified
Otu01378	Bacteria	Proteobacteria	Deltaproteobacteria	NB1-j	MND4	unclassified	unclassified
Otu01379	Bacteria	Proteobacteria	Deltaproteobacteria	Myxococcales	Cystobacterineae	unclassified	unclassified
Otu01380	Bacteria	Proteobacteria	Deltaproteobacteria	Syntrophobacterales	Syntrophobacteraceae	unclassified	unclassified
Otu01381	Bacteria	Proteobacteria	Deltaproteobacteria	Desulfuromonadales	unclassified	unclassified	unclassified
Otu01382	Bacteria	Proteobacteria	Deltaproteobacteria	Desulfobacterales	Desulfobacteraceae	Desulfococcus	unclassified
Otu01383	Bacteria	Proteobacteria	Deltaproteobacteria	Desulfobacterales	Desulfobacteraceae	Desulfococcus	unclassified
Otu01384	Bacteria	Proteobacteria	Deltaproteobacteria	Desulfuromonadales	Desulfuromonadaceae	unclassified	unclassified
Otu01385	Bacteria	Proteobacteria	Deltaproteobacteria	Desulfobacterales	Desulfobacteraceae	Desulfococcus	unclassified
Otu01386	Bacteria	Proteobacteria	Deltaproteobacteria	Desulfobacterales	Desulfobulbaceae	unclassified	unclassified
Otu01387	Bacteria	Proteobacteria	Deltaproteobacteria	Desulfobacterales	Desulfobacteraceae	Desulfococcus	unclassified
Otu01389	Bacteria	Planctomycetes	Phycisphaerae	Phycisphaerales	unclassified	unclassified	unclassified
Otu01390	Bacteria	Planctomycetes	Phycisphaerae	CCM11a	unclassified	unclassified	unclassified
Otu01391	Bacteria	Planctomycetes	Phycisphaerae	Phycisphaerales	unclassified	unclassified	unclassified
Otu01392	Bacteria	Planctomycetes	Phycisphaerae	CCM11a	unclassified	unclassified	unclassified
Otu01393	Bacteria	Planctomycetes	Phycisphaerae	MSBL9	unclassified	unclassified	unclassified
Otu01394	Bacteria	Planctomycetes	Phycisphaerae	MSBL9	unclassified	unclassified	unclassified
Otu01395	Bacteria	Proteobacteria	Alphaproteobacteria	Kiloniellales	Kiloniellaceae	unclassified	unclassified
Otu01396	Bacteria	Proteobacteria	Alphaproteobacteria	unclassified	unclassified	unclassified	unclassified
Otu01397	Bacteria	Proteobacteria	Alphaproteobacteria	unclassified	unclassified	unclassified	unclassified
Otu01398	Bacteria	Proteobacteria	Alphaproteobacteria	unclassified	unclassified	unclassified	unclassified
Otu01399	Bacteria	Proteobacteria	Alphaproteobacteria	Rhodobacterales	Rhodobacteraceae	unclassified	unclassified
Otu01400	Bacteria	Planctomycetes	Planctomycetia	Planctomycetales	Planctomycetaceae	Planctomyces	unclassified
Otu01401	Bacteria	Planctomycetes	Planctomycetia	Pirellulales	Pirellulaceae	unclassified	unclassified
Otu01402	Bacteria	Planctomycetes	Planctomycetia	Pirellulales	Pirellulaceae	unclassified	unclassified
Otu01403	Bacteria	GN02	GN07	unclassified	unclassified	unclassified	unclassified
Otu01404	Bacteria	Planctomycetes	C6	d113	unclassified	unclassified	unclassified
Otu01405	Bacteria	Proteobacteria	unclassified	unclassified	unclassified	unclassified	unclassified
Otu01406	Bacteria	Firmicutes	Clostridia	Clostridiales	Acidaminobacteraceae	Fusibacter	unclassified
Otu01407	Bacteria	Planctomycetes	Planctomycetia	Pirellulales	Pirellulaceae	unclassified	unclassified
Otu01408	Bacteria	Planctomycetes	Planctomycetia	Pirellulales	Pirellulaceae	unclassified	unclassified
Otu01409	Bacteria	Chloroflexi	Anaerolineae	DRC31	unclassified	unclassified	unclassified
Otu01410	Bacteria	Chloroflexi	Anaerolineae	SBR1031	SJA-101	unclassified	unclassified
Otu01412	Bacteria	Chloroflexi	Anaerolineae	SB-34	unclassified	unclassified	unclassified
Otu01413	Bacteria	Chloroflexi	Anaerolineae	GCA004	unclassified	unclassified	unclassified
Otu01414	Bacteria	Chloroflexi	Anaerolineae	CFB-26	unclassified	unclassified	unclassified
Otu01415	Bacteria	Chloroflexi	Anaerolineae	unclassified	unclassified	unclassified	unclassified
Otu01416	Bacteria	Proteobacteria	Gammaproteobacteria	unclassified	unclassified	unclassified	unclassified
Otu01417	Bacteria	Proteobacteria	Gammaproteobacteria	unclassified	unclassified	unclassified	unclassified
Otu01418	Bacteria	Proteobacteria	Gammaproteobacteria	HTCC2188	HTCC2089	unclassified	unclassified
Otu01419	Bacteria	unclassified	unclassified	unclassified	unclassified	unclassified	unclassified
Otu01420	Bacteria	unclassified	unclassified	unclassified	unclassified	unclassified	unclassified
Otu01422	Bacteria	unclassified	unclassified	unclassified	unclassified	unclassified	unclassified
Otu01423	Bacteria	Actinobacteria	OPB41	unclassified	unclassified	unclassified	unclassified
Otu01424	Bacteria	Acidobacteria	RB25	unclassified	unclassified	unclassified	unclassified
Otu01425	Bacteria	Actinobacteria	Thermoleophilia	Gaiellales	Gaiellaceae	unclassified	unclassified
Otu01426	Bacteria	Caldithrix	Caldithrixae	Caldithrixales	Caldithrixaceae	LCP-26	unclassified
Otu01428	Bacteria	Verrucomicrobia	unclassified	unclassified	unclassified	unclassified	unclassified
Otu01429	Bacteria	unclassified	unclassified	unclassified	unclassified	unclassified	unclassified
Otu01430	Bacteria	unclassified	unclassified	unclassified	unclassified	unclassified	unclassified
Otu01431	Bacteria	Acidobacteria	Sva0725	Sva0725	unclassified	unclassified	unclassified
Otu01432	Bacteria	Acidobacteria	Sva0725	Sva0725	unclassified	unclassified	unclassified
Otu01433	Bacteria	LCP-89	SAW1_B44	unclassified	unclassified	unclassified	unclassified
Otu01434	Bacteria	unclassified	unclassified	unclassified	unclassified	unclassified	unclassified
Otu01435	Bacteria	unclassified	unclassified	unclassified	unclassified	unclassified	unclassified
Otu01437	Bacteria	Chloroflexi	Anaerolineae	GCA004	unclassified	unclassified	unclassified
Otu01438	Bacteria	Proteobacteria	Alphaproteobacteria	Rhodospirillales	Rhodospirillaceae	Rhodovibrio	unclassified
Otu01439	Bacteria	Proteobacteria	Alphaproteobacteria	unclassified	unclassified	unclassified	unclassified
Otu01440	Bacteria	Proteobacteria	Alphaproteobacteria	unclassified	unclassified	unclassified	unclassified
Otu01441	Bacteria	Actinobacteria	Acidimicrobiia	Acidimicrobiales	koll13	unclassified	unclassified
Otu01442	Bacteria	Proteobacteria	Alphaproteobacteria	unclassified	unclassified	unclassified	unclassified
Otu01443	Bacteria	Chloroflexi	Anaerolineae	unclassified	unclassified	unclassified	unclassified
Otu01444	Bacteria	Chloroflexi	Anaerolineae	GCA004	unclassified	unclassified	unclassified
Otu01445	Bacteria	Planctomycetes	Planctomycetia	Pirellulales	Pirellulaceae	unclassified	unclassified
Otu01446	Bacteria	Planctomycetes	Planctomycetia	Planctomycetales	Planctomycetaceae	Planctomyces	unclassified
Otu01447	Bacteria	Planctomycetes	Planctomycetia	Pirellulales	Pirellulaceae	unclassified	unclassified
Otu01448	Bacteria	Planctomycetes	Planctomycetia	Pirellulales	Pirellulaceae	unclassified	unclassified
Otu01449	Bacteria	Planctomycetes	Planctomycetia	Pirellulales	Pirellulaceae	unclassified	unclassified
Otu01450	Bacteria	Planctomycetes	Planctomycetia	Pirellulales	Pirellulaceae	unclassified	unclassified
Otu01451	Bacteria	Planctomycetes	Planctomycetia	Pirellulales	Pirellulaceae	unclassified	unclassified
Otu01452	Bacteria	Planctomycetes	Planctomycetia	Pirellulales	Pirellulaceae	unclassified	unclassified
Otu01453	Bacteria	Proteobacteria	Alphaproteobacteria	unclassified	unclassified	unclassified	unclassified
Otu01454	Bacteria	Bacteroidetes	Flavobacteriia	Flavobacteriales	Flavobacteriaceae	unclassified	unclassified
Otu01455	Bacteria	Bacteroidetes	Flavobacteriia	Flavobacteriales	Flavobacteriaceae	unclassified	unclassified
Otu01456	Bacteria	OD1	ABY1	unclassified	unclassified	unclassified	unclassified
Otu01457	Bacteria	Firmicutes	unclassified	unclassified	unclassified	unclassified	unclassified
Otu01458	Bacteria	Planctomycetes	vadinHA49	p04_C01	unclassified	unclassified	unclassified
Otu01459	Bacteria	Bacteroidetes	Cytophagia	Cytophagales	Flammeovirgaceae	unclassified	unclassified
Otu01461	Bacteria	Bacteroidetes	Cytophagia	Cytophagales	Flammeovirgaceae	unclassified	unclassified
Otu01462	Bacteria	Firmicutes	unclassified	unclassified	unclassified	unclassified	unclassified
Otu01463	Bacteria	Actinobacteria	unclassified	unclassified	unclassified	unclassified	unclassified
Otu01464	Bacteria	Acidobacteria	Solibacteres	Solibacterales	PAUC26f	unclassified	unclassified
Otu01465	Bacteria	Fibrobacteres	TG3	TG3-2	unclassified	unclassified	unclassified
Otu01466	Bacteria	KSB3	unclassified	unclassified	unclassified	unclassified	unclassified
Otu01467	Bacteria	KSB3	unclassified	unclassified	unclassified	unclassified	unclassified
Otu01468	Bacteria	Lentisphaerae	Lentisphaeria	Victivallales	Victivallaceae	unclassified	unclassified
Otu01469	Bacteria	Lentisphaerae	Lentisphaeria	Lentisphaerales	unclassified	unclassified	unclassified
Otu01470	Bacteria	Bacteroidetes	Bacteroidia	Bacteroidales	unclassified	unclassified	unclassified
Otu01471	Bacteria	Bacteroidetes	Bacteroidia	Bacteroidales	VC21_Bac22	unclassified	unclassified
Otu01472	Bacteria	Proteobacteria	Gammaproteobacteria	Alteromonadales	unclassified	unclassified	unclassified
Otu01473	Bacteria	Proteobacteria	Gammaproteobacteria	HOC36	unclassified	unclassified	unclassified
Otu01474	Bacteria	Proteobacteria	Gammaproteobacteria	Alteromonadales	OM60	unclassified	unclassified
Otu01475	Bacteria	Bacteroidetes	Bacteroidia	Bacteroidales	SB-1	unclassified	unclassified
Otu01476	Bacteria	WS3	PRR-12	SSS58A	unclassified	unclassified	unclassified
Otu01477	Bacteria	WS3	PRR-12	LD1-PA13	unclassified	unclassified	unclassified
Otu01478	Bacteria	WS3	PRR-12	LD1-PA13	unclassified	unclassified	unclassified
Otu01481	Bacteria	Planctomycetes	Phycisphaerae	MSBL9	unclassified	unclassified	unclassified
Otu01482	Bacteria	Planctomycetes	Phycisphaerae	Phycisphaerales	unclassified	unclassified	unclassified
Otu01483	Bacteria	Planctomycetes	Phycisphaerae	MSBL9	unclassified	unclassified	unclassified
Otu01484	Bacteria	Planctomycetes	Phycisphaerae	mle1-8	unclassified	unclassified	unclassified
Otu01485	Bacteria	Planctomycetes	Phycisphaerae	MSBL9	unclassified	unclassified	unclassified
Otu01486	Bacteria	Planctomycetes	Phycisphaerae	Phycisphaerales	unclassified	unclassified	unclassified
Otu01487	Bacteria	Proteobacteria	Deltaproteobacteria	Myxococcales	Nannocystaceae	Plesiocystis	unclassified
Otu01488	Bacteria	Proteobacteria	Deltaproteobacteria	Desulfobacterales	Desulfobulbaceae	unclassified	unclassified
Otu01489	Bacteria	Proteobacteria	Deltaproteobacteria	Myxococcales	Haliangiaceae	unclassified	unclassified
Otu01490	Bacteria	Proteobacteria	Deltaproteobacteria	unclassified	unclassified	unclassified	unclassified
Otu01491	Bacteria	Proteobacteria	Deltaproteobacteria	Myxococcales	Cystobacterineae	unclassified	unclassified
Otu01492	Bacteria	Proteobacteria	Deltaproteobacteria	Desulfarculales	Desulfarculaceae	unclassified	unclassified
Otu01493	Bacteria	Proteobacteria	Deltaproteobacteria	Bdellovibrionales	Bacteriovoracaceae	unclassified	unclassified
Otu01494	Bacteria	Proteobacteria	Deltaproteobacteria	Desulfobacterales	Desulfobacteraceae	Desulfococcus	unclassified
Otu01495	Bacteria	Proteobacteria	Deltaproteobacteria	NB1-j	JTB38	unclassified	unclassified
Otu01496	Bacteria	Proteobacteria	Deltaproteobacteria	Desulfarculales	Desulfarculaceae	unclassified	unclassified
Otu01497	Bacteria	Proteobacteria	Deltaproteobacteria	Syntrophobacterales	Syntrophobacteraceae	unclassified	unclassified
Otu01498	Bacteria	Proteobacteria	Deltaproteobacteria	Desulfobacterales	Desulfobulbaceae	unclassified	unclassified
Otu01499	Bacteria	Proteobacteria	Deltaproteobacteria	unclassified	unclassified	unclassified	unclassified
Otu01500	Bacteria	Proteobacteria	Deltaproteobacteria	Desulfobacterales	Desulfobulbaceae	unclassified	unclassified
Otu01501	Bacteria	Proteobacteria	Deltaproteobacteria	Desulfuromonadales	Desulfuromonadaceae	unclassified	unclassified
Otu01502	Bacteria	Proteobacteria	Deltaproteobacteria	Desulfobacterales	Desulfobacteraceae	unclassified	unclassified
Otu01504	Bacteria	unclassified	unclassified	unclassified	unclassified	unclassified	unclassified
Otu01505	Bacteria	unclassified	unclassified	unclassified	unclassified	unclassified	unclassified
Otu01506	Bacteria	unclassified	unclassified	unclassified	unclassified	unclassified	unclassified
Otu01507	Bacteria	unclassified	unclassified	unclassified	unclassified	unclassified	unclassified
Otu01508	Bacteria	unclassified	unclassified	unclassified	unclassified	unclassified	unclassified
Otu01509	Bacteria	unclassified	unclassified	unclassified	unclassified	unclassified	unclassified
Otu01511	Bacteria	unclassified	unclassified	unclassified	unclassified	unclassified	unclassified
Otu01512	Bacteria	unclassified	unclassified	unclassified	unclassified	unclassified	unclassified
Otu01513	Bacteria	unclassified	unclassified	unclassified	unclassified	unclassified	unclassified
Otu01514	Bacteria	unclassified	unclassified	unclassified	unclassified	unclassified	unclassified
Otu01515	Bacteria	unclassified	unclassified	unclassified	unclassified	unclassified	unclassified
Otu01516	Bacteria	Planctomycetes	028H05-P-BN-P5	unclassified	unclassified	unclassified	unclassified
Otu01517	Bacteria	Firmicutes	Clostridia	Clostridiales	Mogibacteriaceae	Anaerovorax	unclassified
Otu01518	Bacteria	Firmicutes	Clostridia	Clostridiales	Clostridiaceae	unclassified	unclassified
Otu01519	Bacteria	Bacteroidetes	Saprospirae	Saprospirales	Saprospiraceae	unclassified	unclassified
Otu01520	Bacteria	Proteobacteria	Gammaproteobacteria	unclassified	unclassified	unclassified	unclassified
Otu01521	Bacteria	Proteobacteria	Gammaproteobacteria	HTCC2188	HTCC2089	unclassified	unclassified
Otu01522	Bacteria	Acidobacteria	Sva0725	Sva0725	unclassified	unclassified	unclassified
Otu01523	Bacteria	Acidobacteria	Sva0725	Sva0725	unclassified	unclassified	unclassified
Otu01524	Bacteria	Gemmatimonadetes	Gemm-2	unclassified	unclassified	unclassified	unclassified
Otu01525	Bacteria	Gemmatimonadetes	Gemm-2	unclassified	unclassified	unclassified	unclassified
Otu01526	Bacteria	Gemmatimonadetes	Gemm-2	unclassified	unclassified	unclassified	unclassified
Otu01527	Bacteria	Firmicutes	Bacilli	Bacillales	Bacillaceae	Bacillus	unclassified
Otu01528	Bacteria	Firmicutes	Bacilli	Bacillales	Paenibacillaceae	Paenibacillus	mucilaginosus
Otu01529	Bacteria	Firmicutes	Bacilli	Bacillales	Bacillaceae	Bacillus	unclassified
Otu01530	Bacteria	Firmicutes	Bacilli	Bacillales	unclassified	unclassified	unclassified
Otu01531	Bacteria	Firmicutes	Bacilli	Bacillales	Bacillaceae	Anaerobacillus	unclassified
Otu01532	Bacteria	Planctomycetes	Brocadiae	Brocadiales	Brocadiaceae	Candidatus_Scalindua	unclassified
Otu01533	Bacteria	Actinobacteria	Rubrobacteria	Rubrobacterales	Rubrobacteraceae	Rubrobacter	unclassified
Otu01534	Bacteria	VHS-B3-43	unclassified	unclassified	unclassified	unclassified	unclassified
Otu01535	Bacteria	Spirochaetes	Spirochaetes	Spirochaetales	Spirochaetaceae	Spirochaeta	unclassified
Otu01536	Bacteria	Spirochaetes	Spirochaetes	Spirochaetales	Spirochaetaceae	unclassified	unclassified
Otu01537	Bacteria	Planctomycetes	C6	d113	unclassified	unclassified	unclassified
Otu01538	Bacteria	Planctomycetes	C6	Ucm1571	unclassified	unclassified	unclassified
Otu01539	Bacteria	Planctomycetes	C6	d113	unclassified	unclassified	unclassified
Otu01540	Bacteria	Acidobacteria	BPC102	B110	unclassified	unclassified	unclassified
Otu01541	Bacteria	Acidobacteria	BPC102	B110	unclassified	unclassified	unclassified
Otu01542	Bacteria	Chlorobi	Ignavibacteria	Ignavibacteriales	lheB3-7	unclassified	unclassified
Otu01543	Bacteria	Chlorobi	Ignavibacteria	Ignavibacteriales	Ignavibacteriaceae	unclassified	unclassified
Otu01544	Bacteria	Verrucomicrobia	Verruco-5	R76-B128	unclassified	unclassified	unclassified
Otu01545	Bacteria	Verrucomicrobia	Verruco-5	MSBL3	unclassified	unclassified	unclassified
Otu01546	Bacteria	Nitrospirae	Nitrospira	Nitrospirales	Thermodesulfovibrionaceae	LCP-6	unclassified
Otu01547	Bacteria	Proteobacteria	unclassified	unclassified	unclassified	unclassified	unclassified
Otu01548	Bacteria	Bacteroidetes	unclassified	unclassified	unclassified	unclassified	unclassified
Otu01549	Bacteria	Bacteroidetes	unclassified	unclassified	unclassified	unclassified	unclassified
Otu01550	Bacteria	Proteobacteria	Gammaproteobacteria	Alteromonadales	unclassified	unclassified	unclassified
Otu01551	Bacteria	Acidobacteria	RB25	unclassified	unclassified	unclassified	unclassified
Otu01552	Bacteria	Acidobacteria	RB25	unclassified	unclassified	unclassified	unclassified
Otu01553	Bacteria	Proteobacteria	Gammaproteobacteria	unclassified	unclassified	unclassified	unclassified
Otu01554	Bacteria	Proteobacteria	Gammaproteobacteria	Alteromonadales	Ferrimonadaceae	Ferrimonas	unclassified
Otu01555	Bacteria	Proteobacteria	TA18	CV90	unclassified	unclassified	unclassified
Otu01556	Bacteria	Planctomycetes	OM190	CL500-15	unclassified	unclassified	unclassified
Otu01557	Bacteria	Planctomycetes	C6	MVS-107	unclassified	unclassified	unclassified
Otu01558	Bacteria	Planctomycetes	C6	MVS-107	unclassified	unclassified	unclassified
Otu01560	Bacteria	Bacteroidetes	Bacteroidia	Bacteroidales	VC21_Bac22	unclassified	unclassified
Otu01561	Bacteria	Planctomycetes	C6	MVS-107	unclassified	unclassified	unclassified
Otu01562	Bacteria	Actinobacteria	Thermoleophilia	Solirubrobacterales	Conexibacteraceae	unclassified	unclassified
Otu01563	Bacteria	Actinobacteria	Thermoleophilia	Solirubrobacterales	unclassified	unclassified	unclassified
Otu01564	Bacteria	Bacteroidetes	Bacteroidia	Bacteroidales	SB-1	unclassified	unclassified
Otu01565	Bacteria	unclassified	unclassified	unclassified	unclassified	unclassified	unclassified
Otu01566	Bacteria	unclassified	unclassified	unclassified	unclassified	unclassified	unclassified
Otu01567	Bacteria	unclassified	unclassified	unclassified	unclassified	unclassified	unclassified
Otu01568	Bacteria	unclassified	unclassified	unclassified	unclassified	unclassified	unclassified
Otu01569	Bacteria	Verrucomicrobia	Verrucomicrobiae	Verrucomicrobiales	Verrucomicrobiaceae	Verrucomicrobium	unclassified
Otu01570	Bacteria	unclassified	unclassified	unclassified	unclassified	unclassified	unclassified
Otu01571	Bacteria	unclassified	unclassified	unclassified	unclassified	unclassified	unclassified
Otu01572	Bacteria	unclassified	unclassified	unclassified	unclassified	unclassified	unclassified
Otu01573	Bacteria	unclassified	unclassified	unclassified	unclassified	unclassified	unclassified
Otu01574	Bacteria	Bacteroidetes	Flavobacteriia	Flavobacteriales	Flavobacteriaceae	Polaribacter	unclassified
Otu01575	Bacteria	Proteobacteria	unclassified	unclassified	unclassified	unclassified	unclassified
Otu01577	Bacteria	Bacteroidetes	Flavobacteriia	Flavobacteriales	Flavobacteriaceae	Arenibacter	unclassified
Otu01578	Bacteria	Bacteroidetes	Flavobacteriia	Flavobacteriales	Flavobacteriaceae	Polaribacter	unclassified
Otu01579	Bacteria	Verrucomicrobia	Verruco-5	LD1-PB3	unclassified	unclassified	unclassified
Otu01580	Bacteria	OP8	OP8_2	unclassified	unclassified	unclassified	unclassified
Otu01582	Bacteria	Chloroflexi	Dehalococcoidetes	GIF9	unclassified	unclassified	unclassified
Otu01583	Bacteria	Chloroflexi	Dehalococcoidetes	Dehalococcoidales	Dehalococcoidaceae	unclassified	unclassified
Otu01584	Bacteria	Cyanobacteria	Oscillatoriophycideae	Chroococcales	Xenococcaceae	unclassified	unclassified
Otu01585	Bacteria	Verrucomicrobia	Verrucomicrobiae	Verrucomicrobiales	Verrucomicrobiaceae	Rubritalea	unclassified
Otu01586	Bacteria	WS3	PRR-12	Sediment-1	unclassified	unclassified	unclassified
Otu01587	Bacteria	WS3	PRR-12	Sediment-1	CV106	unclassified	unclassified
Otu01588	Bacteria	WS3	PRR-12	Sediment-1	unclassified	unclassified	unclassified
Otu01589	Bacteria	Planctomycetes	C6	d113	unclassified	unclassified	unclassified
Otu01590	Bacteria	Spirochaetes	Spirochaetes	unclassified	unclassified	unclassified	unclassified
Otu01591	Bacteria	Bacteroidetes	Flavobacteriia	Flavobacteriales	Flavobacteriaceae	unclassified	unclassified
Otu01592	Bacteria	Planctomycetes	OM190	CL500-15	unclassified	unclassified	unclassified
Otu01593	Bacteria	Chloroflexi	Anaerolineae	unclassified	unclassified	unclassified	unclassified
Otu01594	Bacteria	Chloroflexi	Anaerolineae	CFB-26	unclassified	unclassified	unclassified
Otu01595	Bacteria	Chloroflexi	Anaerolineae	Caldilineales	Caldilineaceae	unclassified	unclassified
Otu01596	Bacteria	Chloroflexi	Anaerolineae	SHA-20	unclassified	unclassified	unclassified
Otu01598	Bacteria	Chloroflexi	Anaerolineae	unclassified	unclassified	unclassified	unclassified
Otu01599	Bacteria	Chloroflexi	Anaerolineae	Anaerolineales	Anaerolinaceae	C1_B004	unclassified
Otu01600	Bacteria	Chloroflexi	Anaerolineae	SBR1031	SHA-31	unclassified	unclassified
Otu01601	Bacteria	unclassified	unclassified	unclassified	unclassified	unclassified	unclassified
Otu01602	Bacteria	unclassified	unclassified	unclassified	unclassified	unclassified	unclassified
Otu01603	Bacteria	unclassified	unclassified	unclassified	unclassified	unclassified	unclassified
Otu01604	Bacteria	unclassified	unclassified	unclassified	unclassified	unclassified	unclassified
Otu01605	Bacteria	unclassified	unclassified	unclassified	unclassified	unclassified	unclassified
Otu01606	Bacteria	Proteobacteria	Alphaproteobacteria	unclassified	unclassified	unclassified	unclassified
Otu01607	Bacteria	GN02	BB34	unclassified	unclassified	unclassified	unclassified
Otu01608	Bacteria	Fibrobacteres	TG3	TG3-2	unclassified	unclassified	unclassified
Otu01609	Bacteria	Fibrobacteres	TG3	TG3-2	unclassified	unclassified	unclassified
Otu01610	Bacteria	Proteobacteria	Alphaproteobacteria	unclassified	unclassified	unclassified	unclassified
Otu01611	Bacteria	Proteobacteria	Alphaproteobacteria	Rhodospirillales	Rhodospirillaceae	Novispirillum	unclassified
Otu01612	Bacteria	Actinobacteria	Actinobacteria	Actinomycetales	Nocardiaceae	Nocardia	unclassified
Otu01613	Bacteria	Actinobacteria	Actinobacteria	Actinomycetales	Sporichthyaceae	Sporichthya	unclassified
Otu01614	Bacteria	Actinobacteria	Actinobacteria	Actinomycetales	unclassified	unclassified	unclassified
Otu01615	Bacteria	Planctomycetes	C6	d113	unclassified	unclassified	unclassified
Otu01616	Bacteria	unclassified	unclassified	unclassified	unclassified	unclassified	unclassified
Otu01617	Bacteria	Gemmatimonadetes	Gemm-4	unclassified	unclassified	unclassified	unclassified
Otu01618	Bacteria	Hyd24-12	WM88	unclassified	unclassified	unclassified	unclassified
Otu01619	Bacteria	Acidobacteria	Acidobacteria-5	unclassified	unclassified	unclassified	unclassified
Otu01620	Bacteria	Actinobacteria	Actinobacteria	Actinomycetales	Microbacteriaceae	Microbacterium	unclassified
Otu01621	Bacteria	Chloroflexi	S085	unclassified	unclassified	unclassified	unclassified
Otu01622	Bacteria	Proteobacteria	Alphaproteobacteria	Rhodospirillales	Rhodospirillaceae	Inquilinus	unclassified
Otu01623	Bacteria	Bacteroidetes	Saprospirae	Saprospirales	Saprospiraceae	unclassified	unclassified
Otu01624	Bacteria	Chloroflexi	TK17	unclassified	unclassified	unclassified	unclassified
Otu01625	Bacteria	Bacteroidetes	BME43	unclassified	unclassified	unclassified	unclassified
Otu01626	Bacteria	Bacteroidetes	Saprospirae	Saprospirales	Saprospiraceae	unclassified	unclassified
Otu01627	Bacteria	LCP-89	SAW1_B44	unclassified	unclassified	unclassified	unclassified
Otu01628	Bacteria	Chloroflexi	Anaerolineae	unclassified	unclassified	unclassified	unclassified
Otu01629	Bacteria	Chloroflexi	Anaerolineae	GCA004	unclassified	unclassified	unclassified
Otu01630	Bacteria	Chloroflexi	Anaerolineae	unclassified	unclassified	unclassified	unclassified
Otu01631	Bacteria	Bacteroidetes	Cytophagia	Cytophagales	Flammeovirgaceae	unclassified	unclassified
Otu01632	Bacteria	Bacteroidetes	Cytophagia	Cytophagales	Flammeovirgaceae	unclassified	unclassified
Otu01633	Bacteria	Bacteroidetes	Cytophagia	Cytophagales	Flammeovirgaceae	unclassified	unclassified
Otu01634	Bacteria	Thermi	Deinococci	Deinococcales	Trueperaceae	B-42	unclassified
Otu01635	Bacteria	Gemmatimonadetes	Gemm-6	unclassified	unclassified	unclassified	unclassified
Otu01636	Bacteria	Firmicutes	Bacilli	Bacillales	Planococcaceae	Rummeliibacillus	unclassified
Otu01637	Bacteria	Planctomycetes	Planctomycetia	Pirellulales	Pirellulaceae	unclassified	unclassified
Otu01638	Bacteria	Planctomycetes	Planctomycetia	Pirellulales	Pirellulaceae	unclassified	unclassified
Otu01639	Bacteria	Firmicutes	Bacilli	Bacillales	Alicyclobacillaceae	Alicyclobacillus	unclassified
Otu01640	Bacteria	Firmicutes	Bacilli	Bacillales	Bacillaceae	Bacillus	unclassified
Otu01641	Bacteria	Planctomycetes	Planctomycetia	Pirellulales	Pirellulaceae	unclassified	unclassified
Otu01642	Bacteria	Actinobacteria	Acidimicrobiia	Acidimicrobiales	EB1017	unclassified	unclassified
Otu01643	Bacteria	Planctomycetes	Planctomycetia	Pirellulales	Pirellulaceae	unclassified	unclassified
Otu01644	Bacteria	Planctomycetes	Planctomycetia	Pirellulales	Pirellulaceae	unclassified	unclassified
Otu01645	Bacteria	Planctomycetes	Planctomycetia	Pirellulales	Pirellulaceae	unclassified	unclassified
Otu01646	Bacteria	Planctomycetes	Planctomycetia	Pirellulales	Pirellulaceae	unclassified	unclassified
Otu01647	Bacteria	Actinobacteria	Acidimicrobiia	Acidimicrobiales	JdFBGBact	unclassified	unclassified
Otu01648	Bacteria	Acidobacteria	RB25	unclassified	unclassified	unclassified	unclassified
Otu01649	Bacteria	Acidobacteria	RB25	unclassified	unclassified	unclassified	unclassified
Otu01650	Bacteria	Acidobacteria	RB25	unclassified	unclassified	unclassified	unclassified
Otu01651	Bacteria	Planctomycetes	Phycisphaerae	unclassified	unclassified	unclassified	unclassified
Otu01652	Bacteria	Planctomycetes	Phycisphaerae	mle1-8	unclassified	unclassified	unclassified
Otu01653	Bacteria	Planctomycetes	Phycisphaerae	CCM11a	unclassified	unclassified	unclassified
Otu01654	Bacteria	Planctomycetes	Phycisphaerae	MSBL9	unclassified	unclassified	unclassified
Otu01655	Bacteria	Planctomycetes	Phycisphaerae	CCM11a	unclassified	unclassified	unclassified
Otu01656	Bacteria	Proteobacteria	Gammaproteobacteria	unclassified	unclassified	unclassified	unclassified
Otu01657	Bacteria	Proteobacteria	Gammaproteobacteria	unclassified	unclassified	unclassified	unclassified
Otu01658	Bacteria	Proteobacteria	Gammaproteobacteria	HTCC2188	HTCC2089	unclassified	unclassified
Otu01659	Bacteria	Proteobacteria	Gammaproteobacteria	unclassified	unclassified	unclassified	unclassified
Otu01660	Bacteria	Proteobacteria	Gammaproteobacteria	Chromatiales	Chromatiaceae	unclassified	unclassified
Otu01661	Bacteria	Bacteroidetes	unclassified	unclassified	unclassified	unclassified	unclassified
Otu01662	Bacteria	Bacteroidetes	unclassified	unclassified	unclassified	unclassified	unclassified
Otu01663	Bacteria	Bacteroidetes	unclassified	unclassified	unclassified	unclassified	unclassified
Otu01664	Bacteria	Bacteroidetes	unclassified	unclassified	unclassified	unclassified	unclassified
Otu01665	Bacteria	Proteobacteria	Deltaproteobacteria	Desulfobacterales	Desulfobacteraceae	Desulfotignum	unclassified
Otu01666	Bacteria	Proteobacteria	Deltaproteobacteria	Desulfarculales	Desulfarculaceae	unclassified	unclassified
Otu01667	Bacteria	Proteobacteria	Deltaproteobacteria	Desulfuromonadales	Pelobacteraceae	unclassified	unclassified
Otu01668	Bacteria	Proteobacteria	Deltaproteobacteria	NB1-j	JTB38	unclassified	unclassified
Otu01669	Bacteria	Proteobacteria	Deltaproteobacteria	NB1-j	JTB38	unclassified	unclassified
Otu01670	Bacteria	Proteobacteria	Deltaproteobacteria	Syntrophobacterales	Syntrophaceae	Desulfomonile	unclassified
Otu01671	Bacteria	Proteobacteria	Deltaproteobacteria	unclassified	unclassified	unclassified	unclassified
Otu01672	Bacteria	Proteobacteria	Deltaproteobacteria	NB1-j	JTB38	unclassified	unclassified
Otu01673	Bacteria	Proteobacteria	Deltaproteobacteria	Spirobacillales	unclassified	unclassified	unclassified
Otu01674	Bacteria	Proteobacteria	Deltaproteobacteria	Desulfobacterales	unclassified	unclassified	unclassified
Otu01675	Bacteria	Proteobacteria	Deltaproteobacteria	unclassified	unclassified	unclassified	unclassified
Otu01676	Bacteria	Proteobacteria	Deltaproteobacteria	Desulfobacterales	Desulfobacteraceae	unclassified	unclassified
Otu01677	Bacteria	Proteobacteria	Deltaproteobacteria	Myxococcales	Cystobacterineae	unclassified	unclassified
Otu01678	Bacteria	Proteobacteria	Deltaproteobacteria	unclassified	unclassified	unclassified	unclassified
Otu01679	Bacteria	GN02	3BR-5F	unclassified	unclassified	unclassified	unclassified
Otu01680	Bacteria	Bacteroidetes	unclassified	unclassified	unclassified	unclassified	unclassified
Otu01681	Bacteria	Bacteroidetes	unclassified	unclassified	unclassified	unclassified	unclassified
Otu01682	Bacteria	WS3	PRR-12	unclassified	unclassified	unclassified	unclassified
Otu01683	Bacteria	WS3	PRR-12	unclassified	unclassified	unclassified	unclassified
Otu01684	Bacteria	WS3	PRR-12	unclassified	unclassified	unclassified	unclassified
Otu01685	Bacteria	WS3	PRR-12	Sediment-1	unclassified	unclassified	unclassified
Otu01686	Bacteria	Bacteroidetes	unclassified	unclassified	unclassified	unclassified	unclassified
Otu01687	Bacteria	Bacteroidetes	unclassified	unclassified	unclassified	unclassified	unclassified
Otu01688	Bacteria	Bacteroidetes	unclassified	unclassified	unclassified	unclassified	unclassified
Otu01689	Bacteria	Bacteroidetes	unclassified	unclassified	unclassified	unclassified	unclassified
Otu01690	Bacteria	Chloroflexi	Dehalococcoidetes	Dehalococcoidales	Dehalococcoidaceae	unclassified	unclassified
Otu01691	Bacteria	Chloroflexi	Dehalococcoidetes	GIF9	unclassified	unclassified	unclassified
Otu01692	Bacteria	Bacteroidetes	Flavobacteriia	Flavobacteriales	Flavobacteriaceae	Maribacter	unclassified
Otu01693	Bacteria	Bacteroidetes	Flavobacteriia	Flavobacteriales	Flavobacteriaceae	unclassified	unclassified
Otu01694	Bacteria	Bacteroidetes	Flavobacteriia	Flavobacteriales	Flavobacteriaceae	Maribacter	unclassified
Otu01695	Bacteria	Bacteroidetes	Flavobacteriia	Flavobacteriales	Flavobacteriaceae	unclassified	unclassified
Otu01696	Bacteria	Bacteroidetes	Flavobacteriia	Flavobacteriales	Flavobacteriaceae	Winogradskyella	unclassified
Otu01697	Bacteria	Bacteroidetes	Flavobacteriia	Flavobacteriales	Flavobacteriaceae	Salegentibacter	unclassified
Otu01698	Bacteria	Bacteroidetes	Flavobacteriia	Flavobacteriales	Flavobacteriaceae	unclassified	unclassified
Otu01699	Bacteria	Bacteroidetes	unclassified	unclassified	unclassified	unclassified	unclassified
Otu01700	Bacteria	Bacteroidetes	unclassified	unclassified	unclassified	unclassified	unclassified
Otu01701	Bacteria	Proteobacteria	Alphaproteobacteria	Rhizobiales	unclassified	unclassified	unclassified
Otu01702	Bacteria	Proteobacteria	Alphaproteobacteria	unclassified	unclassified	unclassified	unclassified
Otu01703	Bacteria	Proteobacteria	Alphaproteobacteria	Rhodospirillales	Rhodospirillaceae	unclassified	unclassified
Otu01704	Bacteria	Bacteroidetes	unclassified	unclassified	unclassified	unclassified	unclassified
Otu01705	Bacteria	Bacteroidetes	unclassified	unclassified	unclassified	unclassified	unclassified
Otu01706	Bacteria	Planctomycetes	Phycisphaerae	MSBL9	unclassified	unclassified	unclassified
Otu01707	Bacteria	Planctomycetes	Phycisphaerae	AKAU3564	unclassified	unclassified	unclassified
Otu01708	Bacteria	Planctomycetes	Phycisphaerae	C86	unclassified	unclassified	unclassified
Otu01709	Bacteria	Planctomycetes	Phycisphaerae	Phycisphaerales	unclassified	unclassified	unclassified
Otu01710	Bacteria	Bacteroidetes	Bacteroidia	Bacteroidales	unclassified	unclassified	unclassified
Otu01711	Bacteria	Bacteroidetes	Bacteroidia	Bacteroidales	VC21_Bac22	unclassified	unclassified
Otu01712	Bacteria	Planctomycetes	Phycisphaerae	C86	unclassified	unclassified	unclassified
Otu01713	Bacteria	Planctomycetes	Phycisphaerae	C86	unclassified	unclassified	unclassified
Otu01715	Bacteria	Planctomycetes	Phycisphaerae	MSBL9	unclassified	unclassified	unclassified
Otu01716	Bacteria	Planctomycetes	Phycisphaerae	CCM11a	unclassified	unclassified	unclassified
Otu01717	Bacteria	Acidobacteria	Sva0725	Sva0725	unclassified	unclassified	unclassified
Otu01718	Bacteria	Actinobacteria	Actinobacteria	Actinomycetales	unclassified	unclassified	unclassified
Otu01719	Bacteria	Actinobacteria	Actinobacteria	Actinomycetales	Corynebacteriaceae	Corynebacterium	unclassified
Otu01720	Bacteria	Chloroflexi	S085	unclassified	unclassified	unclassified	unclassified
Otu01722	Bacteria	Proteobacteria	unclassified	unclassified	unclassified	unclassified	unclassified
Otu01724	Bacteria	Caldithrix	Caldithrixae	Caldithrixales	Caldithrixaceae	LCP-26	unclassified
Otu01725	Bacteria	Chloroflexi	S085	unclassified	unclassified	unclassified	unclassified
Otu01726	Bacteria	Verrucomicrobia	Verruco-5	LD1-PB3	LD1-PA34	unclassified	unclassified
Otu01727	Bacteria	Actinobacteria	Acidimicrobiia	Acidimicrobiales	unclassified	unclassified	unclassified
Otu01728	Bacteria	Actinobacteria	Acidimicrobiia	Acidimicrobiales	koll13	unclassified	unclassified
Otu01729	Bacteria	Firmicutes	Bacilli	Bacillales	Bacillaceae	Marinibacillus	unclassified
Otu01730	Bacteria	Bacteroidetes	Saprospirae	Saprospirales	Saprospiraceae	unclassified	unclassified
Otu01731	Bacteria	Proteobacteria	Epsilonproteobacteria	Campylobacterales	Helicobacteraceae	Sulfurimonas	unclassified
Otu01732	Bacteria	Firmicutes	Bacilli	Bacillales	Planococcaceae	Planomicrobium	unclassified
Otu01733	Bacteria	Nitrospirae	Nitrospira	Nitrospirales	Thermodesulfovibrionaceae	BD2-6	unclassified
Otu01734	Bacteria	Firmicutes	Bacilli	Bacillales	Paenibacillaceae	Paenibacillus	amylolyticus
Otu01735	Bacteria	Nitrospirae	Nitrospira	Nitrospirales	Thermodesulfovibrionaceae	BD2-6	unclassified
Otu01736	Bacteria	Bacteroidetes	Flavobacteriia	Flavobacteriales	Flavobacteriaceae	Algibacter	lectus
Otu01737	Bacteria	Bacteroidetes	Flavobacteriia	Flavobacteriales	Cryomorphaceae	unclassified	unclassified
Otu01738	Bacteria	Bacteroidetes	Flavobacteriia	Flavobacteriales	Flavobacteriaceae	Ulvibacter	unclassified
Otu01739	Bacteria	Bacteroidetes	Flavobacteriia	Flavobacteriales	unclassified	unclassified	unclassified
Otu01740	Bacteria	Chlorobi	Ignavibacteria	Ignavibacteriales	lheB3-7	unclassified	unclassified
Otu01741	Bacteria	Bacteroidetes	unclassified	unclassified	unclassified	unclassified	unclassified
Otu01742	Bacteria	Bacteroidetes	unclassified	unclassified	unclassified	unclassified	unclassified
Otu01743	Bacteria	Acidobacteria	Sva0725	Sva0725	unclassified	unclassified	unclassified
Otu01744	Bacteria	Chloroflexi	Dehalococcoidetes	Dehalococcoidales	Dehalococcoidaceae	unclassified	unclassified
Otu01745	Bacteria	Chloroflexi	Dehalococcoidetes	Dehalococcoidales	Dehalococcoidaceae	unclassified	unclassified
Otu01746	Bacteria	Chloroflexi	Dehalococcoidetes	Dehalococcoidales	Dehalococcoidaceae	unclassified	unclassified
Otu01747	Bacteria	Acidobacteria	Sva0725	Sva0725	unclassified	unclassified	unclassified
Otu01748	Bacteria	Acidobacteria	Sva0725	Sva0725	unclassified	unclassified	unclassified
Otu01749	Bacteria	Planctomycetes	OM190	CL500-15	unclassified	unclassified	unclassified
Otu01750	Bacteria	Planctomycetes	OM190	agg27	unclassified	unclassified	unclassified
Otu01751	Bacteria	Planctomycetes	OM190	CL500-15	unclassified	unclassified	unclassified
Otu01752	Bacteria	Acidobacteria	Sva0725	Sva0725	unclassified	unclassified	unclassified
Otu01753	Bacteria	Acidobacteria	Sva0725	Sva0725	unclassified	unclassified	unclassified
Otu01754	Bacteria	Acidobacteria	Sva0725	Sva0725	unclassified	unclassified	unclassified
Otu01755	Bacteria	Chloroflexi	Anaerolineae	S0208	unclassified	unclassified	unclassified
Otu01756	Bacteria	Chloroflexi	Anaerolineae	SBR1031	SJA-101	unclassified	unclassified
Otu01757	Bacteria	Chloroflexi	Anaerolineae	SHA-20	unclassified	unclassified	unclassified
Otu01758	Bacteria	Chloroflexi	Anaerolineae	Caldilineales	Caldilineaceae	unclassified	unclassified
Otu01759	Bacteria	Chloroflexi	Anaerolineae	SBR1031	A4b	unclassified	unclassified
Otu01760	Bacteria	Planctomycetes	Planctomycetia	Pirellulales	Pirellulaceae	unclassified	unclassified
Otu01761	Bacteria	Planctomycetes	Planctomycetia	Pirellulales	Pirellulaceae	unclassified	unclassified
Otu01762	Bacteria	Planctomycetes	Planctomycetia	Pirellulales	Pirellulaceae	unclassified	unclassified
Otu01763	Bacteria	Planctomycetes	Planctomycetia	Pirellulales	Pirellulaceae	unclassified	unclassified
Otu01764	Bacteria	Planctomycetes	Planctomycetia	Pirellulales	Pirellulaceae	unclassified	unclassified
Otu01765	Bacteria	Planctomycetes	Planctomycetia	Pirellulales	Pirellulaceae	unclassified	unclassified
Otu01766	Bacteria	Planctomycetes	Planctomycetia	Pirellulales	Pirellulaceae	unclassified	unclassified
Otu01767	Bacteria	Planctomycetes	Planctomycetia	Pirellulales	Pirellulaceae	unclassified	unclassified
Otu01768	Bacteria	Planctomycetes	Planctomycetia	Planctomycetales	Planctomycetaceae	Planctomyces	unclassified
Otu01769	Bacteria	unclassified	unclassified	unclassified	unclassified	unclassified	unclassified
Otu01770	Bacteria	unclassified	unclassified	unclassified	unclassified	unclassified	unclassified
Otu01771	Bacteria	unclassified	unclassified	unclassified	unclassified	unclassified	unclassified
Otu01772	Bacteria	unclassified	unclassified	unclassified	unclassified	unclassified	unclassified
Otu01773	Bacteria	unclassified	unclassified	unclassified	unclassified	unclassified	unclassified
Otu01774	Bacteria	unclassified	unclassified	unclassified	unclassified	unclassified	unclassified
Otu01775	Bacteria	unclassified	unclassified	unclassified	unclassified	unclassified	unclassified
Otu01776	Bacteria	unclassified	unclassified	unclassified	unclassified	unclassified	unclassified
Otu01777	Bacteria	unclassified	unclassified	unclassified	unclassified	unclassified	unclassified
Otu01778	Bacteria	unclassified	unclassified	unclassified	unclassified	unclassified	unclassified
Otu01779	Bacteria	Proteobacteria	Deltaproteobacteria	Desulfobacterales	unclassified	unclassified	unclassified
Otu01780	Bacteria	Proteobacteria	Deltaproteobacteria	Desulfuromonadales	Desulfuromonadaceae	unclassified	unclassified
Otu01781	Bacteria	Proteobacteria	Deltaproteobacteria	Desulfarculales	Desulfarculaceae	unclassified	unclassified
Otu01782	Bacteria	Proteobacteria	Deltaproteobacteria	Syntrophobacterales	Syntrophobacteraceae	unclassified	unclassified
Otu01783	Bacteria	Proteobacteria	Deltaproteobacteria	Desulfobacterales	Desulfobulbaceae	unclassified	unclassified
Otu01784	Bacteria	Proteobacteria	Deltaproteobacteria	Desulfobacterales	Desulfobacteraceae	Desulfococcus	unclassified
Otu01785	Bacteria	Proteobacteria	Deltaproteobacteria	Myxococcales	OM27	unclassified	unclassified
Otu01786	Bacteria	Proteobacteria	Deltaproteobacteria	Sva0853	JTB36	unclassified	unclassified
Otu01787	Bacteria	Proteobacteria	Deltaproteobacteria	Desulfobacterales	Desulfobulbaceae	unclassified	unclassified
Otu01788	Bacteria	Proteobacteria	Deltaproteobacteria	unclassified	unclassified	unclassified	unclassified
Otu01789	Bacteria	Proteobacteria	Deltaproteobacteria	Syntrophobacterales	Syntrophobacteraceae	unclassified	unclassified
Otu01790	Bacteria	Proteobacteria	Deltaproteobacteria	Myxococcales	unclassified	unclassified	unclassified
Otu01791	Bacteria	Bacteroidetes	Rhodothermi	Rhodothermales	Rhodothermaceae	unclassified	unclassified
Otu01792	Bacteria	OP9	JS1	SB-45	unclassified	unclassified	unclassified
Otu01793	Bacteria	Firmicutes	Clostridia	Clostridiales	Clostridiaceae	02d06	unclassified
Otu01794	Bacteria	Firmicutes	Clostridia	Clostridiales	Clostridiaceae	Clostridium	perfringens
Otu01795	Bacteria	Bacteroidetes	Cytophagia	Cytophagales	Flammeovirgaceae	Reichenbachiella	unclassified
Otu01796	Bacteria	Chloroflexi	unclassified	unclassified	unclassified	unclassified	unclassified
Otu01797	Bacteria	Caldithrix	KSB1	GW-22	unclassified	unclassified	unclassified
Otu01798	Bacteria	Spirochaetes	Brachyspirae	Brachyspirales	A0-023	unclassified	unclassified
Otu01799	Bacteria	Fibrobacteres	Fibrobacteria	Ucp1540	unclassified	unclassified	unclassified
Otu01800	Bacteria	Chlorobi	OPB56	unclassified	unclassified	unclassified	unclassified
Otu01801	Bacteria	Chloroflexi	Anaerolineae	envOPS12	unclassified	unclassified	unclassified
Otu01802	Bacteria	Chloroflexi	Anaerolineae	GCA004	unclassified	unclassified	unclassified
Otu01803	Bacteria	Chloroflexi	Anaerolineae	GCA004	unclassified	unclassified	unclassified
Otu01804	Bacteria	unclassified	unclassified	unclassified	unclassified	unclassified	unclassified
Otu01805	Bacteria	unclassified	unclassified	unclassified	unclassified	unclassified	unclassified
Otu01806	Bacteria	Proteobacteria	Gammaproteobacteria	unclassified	unclassified	unclassified	unclassified
Otu01807	Bacteria	Proteobacteria	Gammaproteobacteria	unclassified	unclassified	unclassified	unclassified
Otu01808	Bacteria	Proteobacteria	Gammaproteobacteria	Thiotrichales	Thiotrichaceae	Cocleimonas	unclassified
Otu01809	Bacteria	Verrucomicrobia	Opitutae	Puniceicoccales	Puniceicoccaceae	Coraliomargarita	unclassified
Otu01810	Bacteria	Proteobacteria	Gammaproteobacteria	unclassified	unclassified	unclassified	unclassified
Otu01811	Bacteria	Proteobacteria	Gammaproteobacteria	unclassified	unclassified	unclassified	unclassified
Otu01812	Bacteria	Proteobacteria	Gammaproteobacteria	Marinicellales	Marinicellaceae	unclassified	unclassified
Otu01813	Bacteria	Lentisphaerae	Lentisphaeria	unclassified	unclassified	unclassified	unclassified
Otu01814	Bacteria	Lentisphaerae	Lentisphaeria	Lentisphaerales	3H8	unclassified	unclassified
Otu01815	Bacteria	Proteobacteria	Gammaproteobacteria	HTCC2188	HTCC2089	unclassified	unclassified
Otu01816	Bacteria	Proteobacteria	Gammaproteobacteria	Legionellales	Legionellaceae	unclassified	unclassified
Otu01817	Bacteria	Proteobacteria	Gammaproteobacteria	unclassified	unclassified	unclassified	unclassified
Otu01818	Bacteria	Proteobacteria	Gammaproteobacteria	Thiotrichales	Piscirickettsiaceae	unclassified	unclassified
Otu01819	Bacteria	SAR406	AB16	SSW63Au	SHAS460	unclassified	unclassified
Otu01820	Bacteria	Proteobacteria	Gammaproteobacteria	Marinicellales	Marinicellaceae	Marinicella	unclassified
Otu01821	Bacteria	Proteobacteria	Gammaproteobacteria	unclassified	unclassified	unclassified	unclassified
Otu01822	Bacteria	unclassified	unclassified	unclassified	unclassified	unclassified	unclassified
Otu01823	Bacteria	unclassified	unclassified	unclassified	unclassified	unclassified	unclassified
Otu01824	Bacteria	unclassified	unclassified	unclassified	unclassified	unclassified	unclassified
Otu01825	Bacteria	unclassified	unclassified	unclassified	unclassified	unclassified	unclassified
Otu01826	Bacteria	unclassified	unclassified	unclassified	unclassified	unclassified	unclassified
Otu01827	Bacteria	unclassified	unclassified	unclassified	unclassified	unclassified	unclassified
Otu01828	Bacteria	unclassified	unclassified	unclassified	unclassified	unclassified	unclassified
Otu01829	Bacteria	unclassified	unclassified	unclassified	unclassified	unclassified	unclassified
Otu01830	Bacteria	unclassified	unclassified	unclassified	unclassified	unclassified	unclassified
Otu01831	Bacteria	Chloroflexi	TK17	TK18	unclassified	unclassified	unclassified
Otu01832	Bacteria	AC1	SHA-114	unclassified	unclassified	unclassified	unclassified
Otu01833	Bacteria	AC1	SHA-114	unclassified	unclassified	unclassified	unclassified
Otu01834	Bacteria	Chlorobi	unclassified	unclassified	unclassified	unclassified	unclassified
Otu01835	Bacteria	NKB19	unclassified	unclassified	unclassified	unclassified	unclassified
Otu01836	Bacteria	Proteobacteria	Alphaproteobacteria	unclassified	unclassified	unclassified	unclassified
Otu01837	Bacteria	OP3	BD4-9	unclassified	unclassified	unclassified	unclassified
Otu01838	Bacteria	Proteobacteria	Alphaproteobacteria	BD7-3	unclassified	unclassified	unclassified
Otu01839	Bacteria	Proteobacteria	Alphaproteobacteria	unclassified	unclassified	unclassified	unclassified
Otu01840	Bacteria	Proteobacteria	Alphaproteobacteria	unclassified	unclassified	unclassified	unclassified
Otu01841	Bacteria	Planctomycetes	028H05-P-BN-P5	unclassified	unclassified	unclassified	unclassified
Otu01842	Bacteria	GN04	GN15	unclassified	unclassified	unclassified	unclassified
Otu01843	Bacteria	GN04	GN15	unclassified	unclassified	unclassified	unclassified
Otu01844	Bacteria	Nitrospirae	Nitrospira	Nitrospirales	Thermodesulfovibrionaceae	BD2-6	unclassified
Otu01845	Bacteria	Proteobacteria	Alphaproteobacteria	unclassified	unclassified	unclassified	unclassified
Otu01846	Bacteria	Lentisphaerae	Lentisphaeria	Z20	unclassified	unclassified	unclassified
Otu01847	Bacteria	Planctomycetes	vadinHA49	PeHg47	unclassified	unclassified	unclassified
Otu01848	Bacteria	Lentisphaerae	Lentisphaeria	Lentisphaerales	Lentisphaeraceae	Lentisphaera	unclassified
Otu01849	Bacteria	Proteobacteria	Betaproteobacteria	Methylophilales	Methylophilaceae	Methylotenera	mobilis
Otu01850	Bacteria	Proteobacteria	Alphaproteobacteria	unclassified	unclassified	unclassified	unclassified
Otu01851	Bacteria	Proteobacteria	Alphaproteobacteria	Rhodobacterales	Rhodobacteraceae	unclassified	unclassified
Otu01852	Bacteria	Chloroflexi	S085	unclassified	unclassified	unclassified	unclassified
Otu01853	Bacteria	Proteobacteria	Alphaproteobacteria	Rhodospirillales	Rhodospirillaceae	unclassified	unclassified
Otu01854	Bacteria	Proteobacteria	Alphaproteobacteria	Rhodospirillales	Rhodospirillaceae	unclassified	unclassified
Otu01855	Bacteria	Planctomycetes	Pla3	unclassified	unclassified	unclassified	unclassified
Otu01856	Bacteria	Planctomycetes	Pla3	unclassified	unclassified	unclassified	unclassified
Otu01857	Bacteria	Chloroflexi	SAR202	unclassified	unclassified	unclassified	unclassified
Otu01858	Bacteria	Cyanobacteria	Nostocophycideae	Nostocales	Nostocaceae	unclassified	unclassified
Otu01859	Bacteria	Fibrobacteres	TG3	TG3-1	unclassified	unclassified	unclassified
Otu01860	Bacteria	Fibrobacteres	TG3	TG3-1	unclassified	unclassified	unclassified
Otu01861	Bacteria	Proteobacteria	Alphaproteobacteria	unclassified	unclassified	unclassified	unclassified
Otu01862	Bacteria	Proteobacteria	Alphaproteobacteria	unclassified	unclassified	unclassified	unclassified
Otu01863	Bacteria	Proteobacteria	Alphaproteobacteria	Rhodospirillales	Rhodospirillaceae	unclassified	unclassified
Otu01864	Bacteria	Gemmatimonadetes	JL-ETNP-Z39	unclassified	unclassified	unclassified	unclassified
Otu01865	Bacteria	Proteobacteria	Alphaproteobacteria	Rhodobacterales	Rhodobacteraceae	unclassified	unclassified
Otu01866	Bacteria	BRC1	PRR-11	unclassified	unclassified	unclassified	unclassified
Otu01867	Bacteria	Planctomycetes	C6	d113	unclassified	unclassified	unclassified
Otu01868	Bacteria	Planctomycetes	C6	d113	unclassified	unclassified	unclassified
Otu01869	Bacteria	Planctomycetes	C6	d113	unclassified	unclassified	unclassified
Otu01870	Bacteria	Planctomycetes	C6	MVS-107	unclassified	unclassified	unclassified
Otu01871	Bacteria	KSB3	unclassified	unclassified	unclassified	unclassified	unclassified
Otu01872	Bacteria	OP3	PBS-25	unclassified	unclassified	unclassified	unclassified
Otu01873	Bacteria	Chloroflexi	SAR202	unclassified	unclassified	unclassified	unclassified
Otu01874	Bacteria	Chlorobi	OPB56	unclassified	unclassified	unclassified	unclassified
Otu01875	Bacteria	WS2	SHA-109	unclassified	unclassified	unclassified	unclassified
Otu01876	Bacteria	Actinobacteria	unclassified	unclassified	unclassified	unclassified	unclassified
Otu01877	Bacteria	Proteobacteria	Alphaproteobacteria	unclassified	unclassified	unclassified	unclassified
Otu01878	Bacteria	NKB19	unclassified	unclassified	unclassified	unclassified	unclassified
Otu01879	Bacteria	Cyanobacteria	unclassified	unclassified	unclassified	unclassified	unclassified
Otu01880	Bacteria	Proteobacteria	Zetaproteobacteria	Mariprofundales	Mariprofundaceae	Mariprofundus	unclassified
Otu01881	Bacteria	WWE1	Cloacamonae	Cloacamonales	MSBL8	unclassified	unclassified
Otu01882	Bacteria	Chloroflexi	Anaerolineae	SHA-20	unclassified	unclassified	unclassified
Otu01883	Bacteria	Firmicutes	Clostridia	Clostridiales	Clostridiaceae	SMB53	unclassified
Otu01884	Bacteria	Firmicutes	Clostridia	Clostridiales	unclassified	unclassified	unclassified
Otu01885	Bacteria	Firmicutes	Clostridia	Clostridiales	Clostridiaceae	Clostridium	unclassified
Otu01886	Bacteria	Firmicutes	Clostridia	Clostridiales	Clostridiaceae	unclassified	unclassified
Otu01887	Bacteria	Firmicutes	Clostridia	Clostridiales	Ruminococcaceae	Ruminococcus	bromii
Otu01888	Bacteria	Firmicutes	Clostridia	Clostridiales	Clostridiaceae	Clostridium	unclassified
Otu01889	Bacteria	Bacteroidetes	Cytophagia	Cytophagales	Amoebophilaceae	SC3-56	unclassified
Otu01890	Bacteria	Bacteroidetes	Cytophagia	Cytophagales	Flammeovirgaceae	Reichenbachiella	unclassified
Otu01891	Bacteria	Planctomycetes	Phycisphaerae	Pla1	unclassified	unclassified	unclassified
Otu01892	Bacteria	Planctomycetes	Phycisphaerae	MSBL9	unclassified	unclassified	unclassified
Otu01893	Bacteria	Planctomycetes	Planctomycetia	Pirellulales	Pirellulaceae	unclassified	unclassified
Otu01894	Bacteria	Planctomycetes	Planctomycetia	Pirellulales	Pirellulaceae	unclassified	unclassified
Otu01895	Bacteria	Planctomycetes	Planctomycetia	Pirellulales	Pirellulaceae	unclassified	unclassified
Otu01896	Bacteria	Planctomycetes	Planctomycetia	Planctomycetales	Planctomycetaceae	Planctomyces	unclassified
Otu01897	Bacteria	Planctomycetes	Planctomycetia	Planctomycetales	Planctomycetaceae	Planctomyces	unclassified
Otu01898	Bacteria	Planctomycetes	Planctomycetia	Planctomycetales	Planctomycetaceae	Planctomyces	unclassified
Otu01899	Bacteria	unclassified	unclassified	unclassified	unclassified	unclassified	unclassified
Otu01900	Bacteria	unclassified	unclassified	unclassified	unclassified	unclassified	unclassified
Otu01901	Bacteria	Chloroflexi	Anaerolineae	Caldilineales	Caldilineaceae	unclassified	unclassified
Otu01902	Bacteria	Chloroflexi	Anaerolineae	MSB-1E9	unclassified	unclassified	unclassified
Otu01903	Bacteria	Chloroflexi	Anaerolineae	GCA004	unclassified	unclassified	unclassified
Otu01904	Bacteria	Chloroflexi	Anaerolineae	Caldilineales	Caldilineaceae	unclassified	unclassified
Otu01905	Bacteria	Chloroflexi	Anaerolineae	Caldilineales	Caldilineaceae	unclassified	unclassified
Otu01906	Bacteria	Chloroflexi	Anaerolineae	GCA004	unclassified	unclassified	unclassified
Otu01907	Bacteria	Chloroflexi	Anaerolineae	GCA004	unclassified	unclassified	unclassified
Otu01909	Bacteria	Chloroflexi	Anaerolineae	GCA004	unclassified	unclassified	unclassified
Otu01910	Bacteria	Chloroflexi	Anaerolineae	Caldilineales	Caldilineaceae	unclassified	unclassified
Otu01911	Bacteria	Chloroflexi	Anaerolineae	GCA004	unclassified	unclassified	unclassified
Otu01912	Bacteria	Chloroflexi	Anaerolineae	unclassified	unclassified	unclassified	unclassified
Otu01913	Bacteria	Chloroflexi	Anaerolineae	CFB-26	unclassified	unclassified	unclassified
Otu01914	Bacteria	Chloroflexi	Anaerolineae	SHA-20	unclassified	unclassified	unclassified
Otu01915	Bacteria	Chloroflexi	Anaerolineae	S0208	unclassified	unclassified	unclassified
Otu01916	Bacteria	Chloroflexi	Anaerolineae	unclassified	unclassified	unclassified	unclassified
Otu01917	Bacteria	Planctomycetes	Phycisphaerae	CCM11a	unclassified	unclassified	unclassified
Otu01918	Bacteria	Acidobacteria	RB25	unclassified	unclassified	unclassified	unclassified
Otu01919	Bacteria	Acidobacteria	Sva0725	Sva0725	unclassified	unclassified	unclassified
Otu01920	Bacteria	Acidobacteria	Sva0725	Sva0725	unclassified	unclassified	unclassified
Otu01921	Bacteria	Actinobacteria	Acidimicrobiia	Acidimicrobiales	unclassified	unclassified	unclassified
Otu01922	Bacteria	Actinobacteria	Acidimicrobiia	Acidimicrobiales	koll13	unclassified	unclassified
Otu01923	Bacteria	Firmicutes	Bacilli	Bacillales	unclassified	unclassified	unclassified
Otu01924	Bacteria	Bacteroidetes	unclassified	unclassified	unclassified	unclassified	unclassified
Otu01925	Bacteria	Bacteroidetes	unclassified	unclassified	unclassified	unclassified	unclassified
Otu01926	Bacteria	Bacteroidetes	unclassified	unclassified	unclassified	unclassified	unclassified
Otu01927	Bacteria	Bacteroidetes	unclassified	unclassified	unclassified	unclassified	unclassified
Otu01928	Bacteria	Bacteroidetes	unclassified	unclassified	unclassified	unclassified	unclassified
Otu01929	Bacteria	Bacteroidetes	unclassified	unclassified	unclassified	unclassified	unclassified
Otu01930	Bacteria	Bacteroidetes	unclassified	unclassified	unclassified	unclassified	unclassified
Otu01931	Bacteria	Bacteroidetes	unclassified	unclassified	unclassified	unclassified	unclassified
Otu01932	Bacteria	Bacteroidetes	unclassified	unclassified	unclassified	unclassified	unclassified
Otu01933	Bacteria	Bacteroidetes	unclassified	unclassified	unclassified	unclassified	unclassified
Otu01934	Bacteria	Planctomycetes	Planctomycetia	Pirellulales	Pirellulaceae	unclassified	unclassified
Otu01935	Bacteria	Planctomycetes	Planctomycetia	Pirellulales	Pirellulaceae	unclassified	unclassified
Otu01936	Bacteria	Planctomycetes	Planctomycetia	Pirellulales	Pirellulaceae	unclassified	unclassified
Otu01937	Bacteria	Planctomycetes	Planctomycetia	Pirellulales	Pirellulaceae	unclassified	unclassified
Otu01938	Bacteria	Planctomycetes	Planctomycetia	Pirellulales	Pirellulaceae	unclassified	unclassified
Otu01939	Bacteria	Planctomycetes	Planctomycetia	Pirellulales	Pirellulaceae	unclassified	unclassified
Otu01940	Bacteria	Planctomycetes	Planctomycetia	Pirellulales	Pirellulaceae	unclassified	unclassified
Otu01941	Bacteria	Planctomycetes	Planctomycetia	Pirellulales	Pirellulaceae	unclassified	unclassified
Otu01942	Bacteria	Planctomycetes	Planctomycetia	Planctomycetales	Planctomycetaceae	Planctomyces	unclassified
Otu01943	Bacteria	Planctomycetes	Planctomycetia	Pirellulales	Pirellulaceae	unclassified	unclassified
Otu01944	Bacteria	Planctomycetes	Phycisphaerae	MSBL9	unclassified	unclassified	unclassified
Otu01945	Bacteria	Planctomycetes	Phycisphaerae	CCM11a	unclassified	unclassified	unclassified
Otu01946	Bacteria	Planctomycetes	Phycisphaerae	CCM11a	unclassified	unclassified	unclassified
Otu01947	Bacteria	Planctomycetes	Phycisphaerae	CCM11a	unclassified	unclassified	unclassified
Otu01948	Bacteria	Planctomycetes	Phycisphaerae	MSBL9	unclassified	unclassified	unclassified
Otu01949	Bacteria	Planctomycetes	Phycisphaerae	AKAU3564	unclassified	unclassified	unclassified
Otu01950	Bacteria	Planctomycetes	Phycisphaerae	AKAU3564	unclassified	unclassified	unclassified
Otu01951	Bacteria	Planctomycetes	Phycisphaerae	Pla1	unclassified	unclassified	unclassified
Otu01952	Bacteria	Bacteroidetes	Saprospirae	Saprospirales	Saprospiraceae	unclassified	unclassified
Otu01953	Bacteria	Actinobacteria	Actinobacteria	Actinomycetales	Propionibacteriaceae	Microlunatus	unclassified
Otu01954	Bacteria	Actinobacteria	Actinobacteria	Actinomycetales	Nocardioidaceae	Friedmanniella	unclassified
Otu01955	Bacteria	Actinobacteria	Actinobacteria	Actinomycetales	unclassified	unclassified	unclassified
Otu01956	Bacteria	Actinobacteria	Actinobacteria	Actinomycetales	unclassified	unclassified	unclassified
Otu01957	Bacteria	Planctomycetes	OM190	CL500-15	unclassified	unclassified	unclassified
Otu01958	Bacteria	Planctomycetes	OM190	CL500-15	unclassified	unclassified	unclassified
Otu01959	Bacteria	Planctomycetes	OM190	agg27	unclassified	unclassified	unclassified
Otu01960	Bacteria	Planctomycetes	OM190	agg27	unclassified	unclassified	unclassified
Otu01961	Bacteria	Planctomycetes	OM190	agg27	unclassified	unclassified	unclassified
Otu01962	Bacteria	Bacteroidetes	Flavobacteriia	Flavobacteriales	Cryomorphaceae	unclassified	unclassified
Otu01963	Bacteria	Bacteroidetes	Flavobacteriia	Flavobacteriales	Flavobacteriaceae	Ulvibacter	unclassified
Otu01964	Bacteria	Bacteroidetes	Flavobacteriia	Flavobacteriales	Flavobacteriaceae	unclassified	unclassified
Otu01965	Bacteria	Bacteroidetes	Flavobacteriia	Flavobacteriales	Cryomorphaceae	unclassified	unclassified
Otu01966	Bacteria	Bacteroidetes	Flavobacteriia	Flavobacteriales	unclassified	unclassified	unclassified
Otu01967	Bacteria	WS3	PRR-12	unclassified	unclassified	unclassified	unclassified
Otu01969	Bacteria	Verrucomicrobia	Verruco-5	LD1-PB3	LD1-PA34	unclassified	unclassified
Otu01970	Bacteria	Verrucomicrobia	Verruco-5	LD1-PB3	LD1-PA34	unclassified	unclassified
Otu01971	Bacteria	Verrucomicrobia	Verruco-5	R76-B128	unclassified	unclassified	unclassified
Otu01972	Bacteria	Verrucomicrobia	Verruco-5	LD1-PB3	LD1-PA34	unclassified	unclassified
Otu01973	Bacteria	Acidobacteria	BPC102	B110	unclassified	unclassified	unclassified
Otu01974	Bacteria	Acidobacteria	BPC102	B110	unclassified	unclassified	unclassified
Otu01975	Bacteria	Acidobacteria	BPC102	B110	unclassified	unclassified	unclassified
Otu01976	Bacteria	Spirochaetes	Spirochaetes	Spirochaetales	Spirochaetaceae	Spirochaeta	unclassified
Otu01977	Bacteria	Spirochaetes	Spirochaetes	Spirochaetales	Spirochaetaceae	Spirochaeta	unclassified
Otu01978	Bacteria	Spirochaetes	Spirochaetes	Spirochaetales	Spirochaetaceae	unclassified	unclassified
Otu01979	Bacteria	Spirochaetes	Spirochaetes	Spirochaetales	Spirochaetaceae	unclassified	unclassified
Otu01980	Bacteria	Actinobacteria	Thermoleophilia	Gaiellales	Gaiellaceae	unclassified	unclassified
Otu01981	Bacteria	Actinobacteria	Thermoleophilia	Solirubrobacterales	Solirubrobacteraceae	unclassified	unclassified
Otu01982	Bacteria	Actinobacteria	Thermoleophilia	Solirubrobacterales	unclassified	unclassified	unclassified
Otu01983	Bacteria	Caldithrix	Caldithrixae	Caldithrixales	Caldithrixaceae	LCP-26	unclassified
Otu01984	Bacteria	Bacteroidetes	Saprospirae	Saprospirales	Saprospiraceae	unclassified	unclassified
Otu01985	Bacteria	Bacteroidetes	Saprospirae	Saprospirales	Saprospiraceae	unclassified	unclassified
Otu01986	Bacteria	Bacteroidetes	Saprospirae	Saprospirales	Saprospiraceae	unclassified	unclassified
Otu01987	Bacteria	unclassified	unclassified	unclassified	unclassified	unclassified	unclassified
Otu01988	Bacteria	unclassified	unclassified	unclassified	unclassified	unclassified	unclassified
Otu01989	Bacteria	unclassified	unclassified	unclassified	unclassified	unclassified	unclassified
Otu01990	Bacteria	unclassified	unclassified	unclassified	unclassified	unclassified	unclassified
Otu01991	Bacteria	unclassified	unclassified	unclassified	unclassified	unclassified	unclassified
Otu01992	Bacteria	unclassified	unclassified	unclassified	unclassified	unclassified	unclassified
Otu01993	Bacteria	unclassified	unclassified	unclassified	unclassified	unclassified	unclassified
Otu01994	Bacteria	unclassified	unclassified	unclassified	unclassified	unclassified	unclassified
Otu01995	Bacteria	unclassified	unclassified	unclassified	unclassified	unclassified	unclassified
Otu01996	Bacteria	unclassified	unclassified	unclassified	unclassified	unclassified	unclassified
Otu01997	Bacteria	unclassified	unclassified	unclassified	unclassified	unclassified	unclassified
Otu01998	Bacteria	unclassified	unclassified	unclassified	unclassified	unclassified	unclassified
Otu01999	Bacteria	unclassified	unclassified	unclassified	unclassified	unclassified	unclassified
Otu02000	Bacteria	unclassified	unclassified	unclassified	unclassified	unclassified	unclassified
Otu02001	Bacteria	unclassified	unclassified	unclassified	unclassified	unclassified	unclassified
Otu02002	Bacteria	unclassified	unclassified	unclassified	unclassified	unclassified	unclassified
Otu02003	Bacteria	unclassified	unclassified	unclassified	unclassified	unclassified	unclassified
Otu02004	Bacteria	Bacteroidetes	Bacteroidia	Bacteroidales	SB-1	unclassified	unclassified
Otu02005	Bacteria	Bacteroidetes	Bacteroidia	Bacteroidales	SB-1	unclassified	unclassified
Otu02006	Bacteria	Bacteroidetes	Bacteroidia	Bacteroidales	VC21_Bac22	unclassified	unclassified
Otu02007	Bacteria	Bacteroidetes	Bacteroidia	Bacteroidales	unclassified	unclassified	unclassified
Otu02008	Bacteria	unclassified	unclassified	unclassified	unclassified	unclassified	unclassified
Otu02009	Bacteria	unclassified	unclassified	unclassified	unclassified	unclassified	unclassified
Otu02010	Bacteria	unclassified	unclassified	unclassified	unclassified	unclassified	unclassified
Otu02011	Bacteria	unclassified	unclassified	unclassified	unclassified	unclassified	unclassified
Otu02012	Bacteria	unclassified	unclassified	unclassified	unclassified	unclassified	unclassified
Otu02013	Bacteria	unclassified	unclassified	unclassified	unclassified	unclassified	unclassified
Otu02014	Bacteria	unclassified	unclassified	unclassified	unclassified	unclassified	unclassified
Otu02015	Bacteria	unclassified	unclassified	unclassified	unclassified	unclassified	unclassified
Otu02016	Bacteria	unclassified	unclassified	unclassified	unclassified	unclassified	unclassified
Otu02017	Bacteria	unclassified	unclassified	unclassified	unclassified	unclassified	unclassified
Otu02018	Bacteria	unclassified	unclassified	unclassified	unclassified	unclassified	unclassified
Otu02019	Bacteria	unclassified	unclassified	unclassified	unclassified	unclassified	unclassified
Otu02020	Bacteria	unclassified	unclassified	unclassified	unclassified	unclassified	unclassified
Otu02021	Bacteria	unclassified	unclassified	unclassified	unclassified	unclassified	unclassified
Otu02022	Bacteria	Proteobacteria	Gammaproteobacteria	unclassified	unclassified	unclassified	unclassified
Otu02023	Bacteria	Proteobacteria	Gammaproteobacteria	unclassified	unclassified	unclassified	unclassified
Otu02024	Bacteria	Proteobacteria	Deltaproteobacteria	Desulfarculales	Desulfarculaceae	unclassified	unclassified
Otu02025	Bacteria	Proteobacteria	Deltaproteobacteria	Entotheonellales	unclassified	unclassified	unclassified
Otu02026	Bacteria	Proteobacteria	Gammaproteobacteria	Thiotrichales	Thiotrichaceae	unclassified	unclassified
Otu02027	Bacteria	Proteobacteria	Gammaproteobacteria	unclassified	unclassified	unclassified	unclassified
Otu02028	Bacteria	Proteobacteria	Deltaproteobacteria	unclassified	unclassified	unclassified	unclassified
Otu02029	Bacteria	Proteobacteria	Deltaproteobacteria	unclassified	unclassified	unclassified	unclassified
Otu02030	Bacteria	Proteobacteria	Gammaproteobacteria	Thiotrichales	Piscirickettsiaceae	Methylophaga	unclassified
Otu02031	Bacteria	Proteobacteria	Deltaproteobacteria	unclassified	unclassified	unclassified	unclassified
Otu02032	Bacteria	Proteobacteria	Deltaproteobacteria	Desulfobacterales	Desulfobulbaceae	unclassified	unclassified
Otu02033	Bacteria	Proteobacteria	Deltaproteobacteria	Desulfovibrionales	Desulfovibrionaceae	Desulfovibrio	dechloracetivorans
Otu02034	Bacteria	Proteobacteria	Gammaproteobacteria	Marinicellales	Marinicellaceae	unclassified	unclassified
Otu02035	Bacteria	Proteobacteria	Gammaproteobacteria	unclassified	unclassified	unclassified	unclassified
Otu02036	Bacteria	Proteobacteria	Gammaproteobacteria	unclassified	unclassified	unclassified	unclassified
Otu02037	Bacteria	Proteobacteria	Gammaproteobacteria	Alteromonadales	OM60	unclassified	unclassified
Otu02038	Bacteria	Proteobacteria	Deltaproteobacteria	unclassified	unclassified	unclassified	unclassified
Otu02039	Bacteria	Proteobacteria	Deltaproteobacteria	Bdellovibrionales	Bacteriovoracaceae	Bacteriovorax	unclassified
Otu02040	Bacteria	Proteobacteria	Gammaproteobacteria	Alteromonadales	unclassified	unclassified	unclassified
Otu02041	Bacteria	Proteobacteria	Deltaproteobacteria	NB1-j	JTB38	unclassified	unclassified
Otu02042	Bacteria	Proteobacteria	Deltaproteobacteria	Syntrophobacterales	Syntrophobacteraceae	unclassified	unclassified
Otu02043	Bacteria	Proteobacteria	Gammaproteobacteria	unclassified	unclassified	unclassified	unclassified
Otu02044	Bacteria	Proteobacteria	Deltaproteobacteria	Desulfobacterales	Desulfobulbaceae	unclassified	unclassified
Otu02045	Bacteria	Proteobacteria	Deltaproteobacteria	Desulfobacterales	Desulfobulbaceae	unclassified	unclassified
Otu02046	Bacteria	Proteobacteria	Deltaproteobacteria	Myxococcales	unclassified	unclassified	unclassified
Otu02047	Bacteria	Proteobacteria	Deltaproteobacteria	NB1-j	NB1-i	unclassified	unclassified
Otu02048	Bacteria	Proteobacteria	Gammaproteobacteria	unclassified	unclassified	unclassified	unclassified
Otu02049	Bacteria	Proteobacteria	Deltaproteobacteria	unclassified	unclassified	unclassified	unclassified
Otu02050	Bacteria	Proteobacteria	Gammaproteobacteria	unclassified	unclassified	unclassified	unclassified
Otu02051	Bacteria	Proteobacteria	Gammaproteobacteria	Thiotrichales	Piscirickettsiaceae	unclassified	unclassified
Otu02052	Bacteria	Proteobacteria	Gammaproteobacteria	Alteromonadales	Alteromonadaceae	nsmpVI18	unclassified
Otu02053	Bacteria	Chloroflexi	Anaerolineae	OPB11	unclassified	unclassified	unclassified
Otu02054	Bacteria	Proteobacteria	Deltaproteobacteria	Desulfobacterales	Desulfobacteraceae	unclassified	unclassified
Otu02055	Bacteria	Proteobacteria	Deltaproteobacteria	Desulfobacterales	Desulfobacteraceae	Desulfococcus	unclassified
Otu02056	Bacteria	Chloroflexi	Anaerolineae	SHA-20	unclassified	unclassified	unclassified
Otu02057	Bacteria	Chloroflexi	Anaerolineae	S0208	unclassified	unclassified	unclassified
Otu02058	Bacteria	Chloroflexi	Anaerolineae	SBR1031	SHA-31	unclassified	unclassified
Otu02059	Bacteria	Proteobacteria	Gammaproteobacteria	unclassified	unclassified	unclassified	unclassified
Otu02060	Bacteria	Chloroflexi	Anaerolineae	DRC31	unclassified	unclassified	unclassified
Otu02061	Bacteria	Chloroflexi	Anaerolineae	unclassified	unclassified	unclassified	unclassified
Otu02062	Bacteria	Proteobacteria	Deltaproteobacteria	Spirobacillales	unclassified	unclassified	unclassified
Otu02063	Bacteria	Actinobacteria	Thermoleophilia	Solirubrobacterales	Conexibacteraceae	unclassified	unclassified
Otu02064	Bacteria	Actinobacteria	Thermoleophilia	Gaiellales	Gaiellaceae	unclassified	unclassified
Otu02065	Bacteria	Proteobacteria	Gammaproteobacteria	Thiotrichales	Piscirickettsiaceae	unclassified	unclassified
Otu02066	Bacteria	Proteobacteria	Gammaproteobacteria	Alteromonadales	OM60	unclassified	unclassified
Otu02067	Bacteria	Proteobacteria	Gammaproteobacteria	unclassified	unclassified	unclassified	unclassified
Otu02068	Bacteria	Proteobacteria	Gammaproteobacteria	unclassified	unclassified	unclassified	unclassified
Otu02070	Bacteria	Proteobacteria	Gammaproteobacteria	Aeromonadales	Aeromonadaceae	unclassified	unclassified
Otu02071	Bacteria	Chloroflexi	Anaerolineae	SHA-20	unclassified	unclassified	unclassified
Otu02072	Bacteria	Verrucomicrobia	Opitutae	unclassified	unclassified	unclassified	unclassified
Otu02073	Bacteria	Chloroflexi	Anaerolineae	CFB-26	unclassified	unclassified	unclassified
Otu02074	Bacteria	Proteobacteria	Deltaproteobacteria	Myxococcales	OM27	unclassified	unclassified
Otu02075	Bacteria	Verrucomicrobia	Verrucomicrobiae	Verrucomicrobiales	Verrucomicrobiaceae	MSBL3	unclassified
Otu02076	Bacteria	Proteobacteria	Deltaproteobacteria	Myxococcales	OM27	unclassified	unclassified
Otu02077	Bacteria	Proteobacteria	Gammaproteobacteria	Thiotrichales	Piscirickettsiaceae	unclassified	unclassified
Otu02078	Bacteria	Chloroflexi	Anaerolineae	unclassified	unclassified	unclassified	unclassified
Otu02079	Bacteria	Bacteroidetes	Saprospirae	Saprospirales	Saprospiraceae	unclassified	unclassified
Otu02080	Bacteria	Bacteroidetes	Saprospirae	Saprospirales	Saprospiraceae	unclassified	unclassified
Otu02081	Bacteria	Bacteroidetes	Saprospirae	Saprospirales	Saprospiraceae	unclassified	unclassified
Otu02082	Bacteria	Bacteroidetes	Saprospirae	Saprospirales	Saprospiraceae	unclassified	unclassified
Otu02083	Bacteria	Caldithrix	Caldithrixae	Caldithrixales	Caldithrixaceae	LCP-26	unclassified
Otu02084	Bacteria	Caldithrix	Caldithrixae	Caldithrixales	unclassified	unclassified	unclassified
Otu02085	Bacteria	Chloroflexi	Anaerolineae	Caldilineales	Caldilineaceae	unclassified	unclassified
Otu02086	Bacteria	Actinobacteria	Acidimicrobiia	Acidimicrobiales	koll13	unclassified	unclassified
Otu02087	Bacteria	Actinobacteria	Acidimicrobiia	Acidimicrobiales	koll13	unclassified	unclassified
Otu02088	Bacteria	Actinobacteria	Acidimicrobiia	Acidimicrobiales	unclassified	unclassified	unclassified
Otu02089	Bacteria	Actinobacteria	Acidimicrobiia	Acidimicrobiales	koll13	unclassified	unclassified
Otu02090	Bacteria	Actinobacteria	Acidimicrobiia	Acidimicrobiales	unclassified	unclassified	unclassified
Otu02091	Bacteria	Actinobacteria	Acidimicrobiia	Acidimicrobiales	EB1017	unclassified	unclassified
Otu02092	Bacteria	Planctomycetes	Planctomycetia	Pirellulales	Pirellulaceae	unclassified	unclassified
Otu02093	Bacteria	Planctomycetes	Planctomycetia	Pirellulales	Pirellulaceae	unclassified	unclassified
Otu02094	Bacteria	Planctomycetes	Planctomycetia	Planctomycetales	Planctomycetaceae	Planctomyces	unclassified
Otu02095	Bacteria	Planctomycetes	Planctomycetia	Pirellulales	Pirellulaceae	unclassified	unclassified
Otu02096	Bacteria	Planctomycetes	Planctomycetia	Pirellulales	Pirellulaceae	unclassified	unclassified
Otu02097	Bacteria	Planctomycetes	Planctomycetia	Pirellulales	Pirellulaceae	unclassified	unclassified
Otu02098	Bacteria	Planctomycetes	Planctomycetia	Gemmatales	Isosphaeraceae	unclassified	unclassified
Otu02099	Bacteria	Planctomycetes	Planctomycetia	Pirellulales	Pirellulaceae	unclassified	unclassified
Otu02100	Bacteria	Bacteroidetes	Cytophagia	Cytophagales	Flammeovirgaceae	unclassified	unclassified
Otu02101	Bacteria	Proteobacteria	Deltaproteobacteria	Entotheonellales	Entotheonellaceae	unclassified	unclassified
Otu02102	Bacteria	Spirochaetes	Spirochaetes	Spirochaetales	Spirochaetaceae	Spirochaeta	unclassified
Otu02103	Bacteria	Chlorobi	OPB56	unclassified	unclassified	unclassified	unclassified
Otu02104	Bacteria	Planctomycetes	C6	d113	unclassified	unclassified	unclassified
Otu02105	Bacteria	Chlorobi	OPB56	unclassified	unclassified	unclassified	unclassified
Otu02106	Bacteria	KSB3	GN06	unclassified	unclassified	unclassified	unclassified
Otu02107	Bacteria	Proteobacteria	Deltaproteobacteria	Bdellovibrionales	Bacteriovoracaceae	Bacteriovorax	unclassified
Otu02108	Bacteria	Spirochaetes	Spirochaetes	Spirochaetales	Spirochaetaceae	unclassified	unclassified
Otu02109	Bacteria	Chlorobi	OPB56	unclassified	unclassified	unclassified	unclassified
Otu02110	Bacteria	Chloroflexi	Anaerolineae	S0208	unclassified	unclassified	unclassified
Otu02111	Bacteria	Proteobacteria	Deltaproteobacteria	Desulfobacterales	Desulfobacteraceae	unclassified	unclassified
Otu02112	Bacteria	Proteobacteria	Deltaproteobacteria	Desulfobacterales	Desulfobacteraceae	Desulfococcus	unclassified
Otu02113	Bacteria	Proteobacteria	Deltaproteobacteria	Myxococcales	unclassified	unclassified	unclassified
Otu02114	Bacteria	Chloroflexi	Anaerolineae	GCA004	unclassified	unclassified	unclassified
Otu02115	Bacteria	WS2	Kazan-3B-09	unclassified	unclassified	unclassified	unclassified
Otu02116	Bacteria	Chloroflexi	Anaerolineae	SHA-20	unclassified	unclassified	unclassified
Otu02117	Bacteria	Chloroflexi	Anaerolineae	S0208	unclassified	unclassified	unclassified
Otu02118	Bacteria	Gemmatimonadetes	Gemm-1	unclassified	unclassified	unclassified	unclassified
Otu02119	Bacteria	Bacteroidetes	Saprospirae	Saprospirales	Saprospiraceae	unclassified	unclassified
Otu02120	Bacteria	Bacteroidetes	Saprospirae	Saprospirales	Saprospiraceae	unclassified	unclassified
Otu02121	Bacteria	Bacteroidetes	Saprospirae	Saprospirales	Saprospiraceae	unclassified	unclassified
Otu02123	Bacteria	unclassified	unclassified	unclassified	unclassified	unclassified	unclassified
Otu02124	Bacteria	unclassified	unclassified	unclassified	unclassified	unclassified	unclassified
Otu02125	Bacteria	Proteobacteria	Gammaproteobacteria	unclassified	unclassified	unclassified	unclassified
Otu02126	Bacteria	Proteobacteria	Gammaproteobacteria	Thiotrichales	Piscirickettsiaceae	unclassified	unclassified
Otu02127	Bacteria	unclassified	unclassified	unclassified	unclassified	unclassified	unclassified
Otu02128	Bacteria	unclassified	unclassified	unclassified	unclassified	unclassified	unclassified
Otu02129	Bacteria	unclassified	unclassified	unclassified	unclassified	unclassified	unclassified
Otu02130	Bacteria	unclassified	unclassified	unclassified	unclassified	unclassified	unclassified
Otu02131	Bacteria	Planctomycetes	Phycisphaerae	AKAU3564	unclassified	unclassified	unclassified
Otu02132	Bacteria	Planctomycetes	Phycisphaerae	MSBL9	unclassified	unclassified	unclassified
Otu02133	Bacteria	Planctomycetes	Phycisphaerae	CCM11a	unclassified	unclassified	unclassified
Otu02134	Bacteria	Planctomycetes	Phycisphaerae	Phycisphaerales	unclassified	unclassified	unclassified
Otu02135	Bacteria	Planctomycetes	Phycisphaerae	Phycisphaerales	unclassified	unclassified	unclassified
Otu02136	Bacteria	Chloroflexi	Thermomicrobia	AKYG1722	unclassified	unclassified	unclassified
Otu02137	Bacteria	Planctomycetes	Phycisphaerae	CCM11a	unclassified	unclassified	unclassified
Otu02138	Bacteria	Planctomycetes	Phycisphaerae	Phycisphaerales	unclassified	unclassified	unclassified
Otu02139	Bacteria	Planctomycetes	Phycisphaerae	MSBL9	unclassified	unclassified	unclassified
Otu02140	Bacteria	Planctomycetes	Phycisphaerae	CCM11a	unclassified	unclassified	unclassified
Otu02141	Bacteria	Planctomycetes	Phycisphaerae	unclassified	unclassified	unclassified	unclassified
Otu02142	Bacteria	Gemmatimonadetes	Gemm-2	unclassified	unclassified	unclassified	unclassified
Otu02143	Bacteria	LCP-89	SAW1_B44	unclassified	unclassified	unclassified	unclassified
Otu02145	Bacteria	unclassified	unclassified	unclassified	unclassified	unclassified	unclassified
Otu02146	Bacteria	unclassified	unclassified	unclassified	unclassified	unclassified	unclassified
Otu02147	Bacteria	Firmicutes	Bacilli	Bacillales	Bacillaceae	unclassified	unclassified
Otu02148	Bacteria	Firmicutes	Bacilli	Bacillales	Paenibacillaceae	Cohnella	unclassified
Otu02149	Bacteria	Firmicutes	Bacilli	Bacillales	Planococcaceae	Sporosarcina	unclassified
Otu02150	Bacteria	Firmicutes	Bacilli	Bacillales	Bacillaceae	Bacillus	coagulans
Otu02151	Bacteria	Planctomycetes	BD7-11	unclassified	unclassified	unclassified	unclassified
Otu02152	Bacteria	Firmicutes	Bacilli	Bacillales	Bacillaceae	Anaerobacillus	unclassified
Otu02153	Bacteria	WS3	PRR-12	Sediment-1	CV106	unclassified	unclassified
Otu02154	Bacteria	Proteobacteria	Gammaproteobacteria	unclassified	unclassified	unclassified	unclassified
Otu02155	Bacteria	WS3	PRR-12	unclassified	unclassified	unclassified	unclassified
Otu02156	Bacteria	WS3	PRR-12	unclassified	unclassified	unclassified	unclassified
Otu02157	Bacteria	Chloroflexi	SAR202	unclassified	unclassified	unclassified	unclassified
Otu02158	Bacteria	Proteobacteria	Gammaproteobacteria	unclassified	unclassified	unclassified	unclassified
Otu02160	Bacteria	WS3	PRR-12	Sediment-1	MSB-4E2	unclassified	unclassified
Otu02161	Bacteria	Proteobacteria	Gammaproteobacteria	Thiotrichales	Piscirickettsiaceae	unclassified	unclassified
Otu02162	Bacteria	Bacteroidetes	Bacteroidia	Bacteroidales	unclassified	unclassified	unclassified
Otu02163	Bacteria	Lentisphaerae	Lentisphaeria	Lentisphaerales	Arctic95B-10	unclassified	unclassified
Otu02164	Bacteria	Lentisphaerae	Lentisphaeria	Lentisphaerales	Lentisphaeraceae	unclassified	unclassified
Otu02165	Bacteria	Chloroflexi	Anaerolineae	SB-34	unclassified	unclassified	unclassified
Otu02166	Bacteria	Chloroflexi	Anaerolineae	SBR1031	A4b	unclassified	unclassified
Otu02167	Bacteria	Chloroflexi	Anaerolineae	DRC31	unclassified	unclassified	unclassified
Otu02168	Bacteria	GN04	GN15	unclassified	unclassified	unclassified	unclassified
Otu02169	Bacteria	GN04	GN15	unclassified	unclassified	unclassified	unclassified
Otu02170	Bacteria	GN04	GN15	unclassified	unclassified	unclassified	unclassified
Otu02171	Bacteria	GN04	unclassified	unclassified	unclassified	unclassified	unclassified
Otu02172	Bacteria	Proteobacteria	Gammaproteobacteria	unclassified	unclassified	unclassified	unclassified
Otu02173	Bacteria	Chloroflexi	Anaerolineae	SHA-20	unclassified	unclassified	unclassified
Otu02174	Bacteria	TM6	unclassified	unclassified	unclassified	unclassified	unclassified
Otu02175	Bacteria	Planctomycetes	unclassified	unclassified	unclassified	unclassified	unclassified
Otu02176	Bacteria	Bacteroidetes	Saprospirae	Saprospirales	Saprospiraceae	unclassified	unclassified
Otu02177	Bacteria	OP8	OP8_2	unclassified	unclassified	unclassified	unclassified
Otu02178	Bacteria	OP8	OP8_2	unclassified	unclassified	unclassified	unclassified
Otu02179	Bacteria	Bacteroidetes	Saprospirae	Saprospirales	Saprospiraceae	Lewinella	unclassified
Otu02180	Bacteria	Planctomycetes	Phycisphaerae	MSBL9	unclassified	unclassified	unclassified
Otu02181	Bacteria	Gemmatimonadetes	Gemm-2	unclassified	unclassified	unclassified	unclassified
Otu02182	Bacteria	WS5	unclassified	unclassified	unclassified	unclassified	unclassified
Otu02183	Bacteria	Proteobacteria	Epsilonproteobacteria	Campylobacterales	unclassified	unclassified	unclassified
Otu02184	Bacteria	Bacteroidetes	unclassified	unclassified	unclassified	unclassified	unclassified
Otu02185	Bacteria	Bacteroidetes	unclassified	unclassified	unclassified	unclassified	unclassified
Otu02186	Bacteria	Bacteroidetes	unclassified	unclassified	unclassified	unclassified	unclassified
Otu02187	Bacteria	Bacteroidetes	unclassified	unclassified	unclassified	unclassified	unclassified
Otu02188	Bacteria	Bacteroidetes	unclassified	unclassified	unclassified	unclassified	unclassified
Otu02189	Bacteria	Bacteroidetes	unclassified	unclassified	unclassified	unclassified	unclassified
Otu02190	Bacteria	Bacteroidetes	unclassified	unclassified	unclassified	unclassified	unclassified
Otu02191	Bacteria	Proteobacteria	Epsilonproteobacteria	Campylobacterales	Helicobacteraceae	Sulfurimonas	unclassified
Otu02192	Bacteria	Bacteroidetes	unclassified	unclassified	unclassified	unclassified	unclassified
Otu02193	Bacteria	Bacteroidetes	unclassified	unclassified	unclassified	unclassified	unclassified
Otu02194	Bacteria	Bacteroidetes	unclassified	unclassified	unclassified	unclassified	unclassified
Otu02195	Bacteria	Proteobacteria	Epsilonproteobacteria	Campylobacterales	Helicobacteraceae	Sulfurimonas	unclassified
Otu02197	Bacteria	Acidobacteria	Acidobacteria-6	BPC015	unclassified	unclassified	unclassified
Otu02198	Bacteria	Acidobacteria	Acidobacteria-6	iii1-15	RB40	unclassified	unclassified
Otu02199	Bacteria	TM6	SJA-4	unclassified	unclassified	unclassified	unclassified
Otu02200	Bacteria	unclassified	unclassified	unclassified	unclassified	unclassified	unclassified
Otu02202	Bacteria	Chloroflexi	unclassified	unclassified	unclassified	unclassified	unclassified
Otu02203	Bacteria	unclassified	unclassified	unclassified	unclassified	unclassified	unclassified
Otu02204	Bacteria	Caldithrix	KSB1	MSB-5B5	unclassified	unclassified	unclassified
Otu02205	Bacteria	Planctomycetes	OM190	agg27	unclassified	unclassified	unclassified
Otu02206	Bacteria	Planctomycetes	OM190	agg27	unclassified	unclassified	unclassified
Otu02207	Bacteria	Verrucomicrobia	unclassified	unclassified	unclassified	unclassified	unclassified
Otu02208	Bacteria	Verrucomicrobia	unclassified	unclassified	unclassified	unclassified	unclassified
Otu02209	Bacteria	Verrucomicrobia	unclassified	unclassified	unclassified	unclassified	unclassified
Otu02210	Bacteria	Verrucomicrobia	unclassified	unclassified	unclassified	unclassified	unclassified
Otu02211	Bacteria	Fibrobacteres	Fibrobacteria	Ucp1540	unclassified	unclassified	unclassified
Otu02212	Bacteria	Proteobacteria	Gammaproteobacteria	unclassified	unclassified	unclassified	unclassified
Otu02213	Bacteria	Proteobacteria	Deltaproteobacteria	Desulfarculales	Desulfarculaceae	unclassified	unclassified
Otu02215	Bacteria	unclassified	unclassified	unclassified	unclassified	unclassified	unclassified
Otu02216	Bacteria	Proteobacteria	Alphaproteobacteria	unclassified	unclassified	unclassified	unclassified
Otu02217	Bacteria	Proteobacteria	Alphaproteobacteria	Rhodobacterales	Rhodobacteraceae	unclassified	unclassified
Otu02218	Bacteria	Proteobacteria	Alphaproteobacteria	Rhodobacterales	Rhodobacteraceae	unclassified	unclassified
Otu02219	Bacteria	Proteobacteria	Alphaproteobacteria	unclassified	unclassified	unclassified	unclassified
Otu02220	Bacteria	Proteobacteria	Alphaproteobacteria	Rhizobiales	Beijerinckiaceae	unclassified	unclassified
Otu02221	Bacteria	Proteobacteria	Alphaproteobacteria	unclassified	unclassified	unclassified	unclassified
Otu02222	Bacteria	Proteobacteria	Alphaproteobacteria	Rhizobiales	Hyphomicrobiaceae	Devosia	unclassified
Otu02223	Bacteria	Proteobacteria	Alphaproteobacteria	unclassified	unclassified	unclassified	unclassified
Otu02224	Bacteria	Proteobacteria	Alphaproteobacteria	Rhizobiales	unclassified	unclassified	unclassified
Otu02225	Bacteria	Proteobacteria	Alphaproteobacteria	Rhodospirillales	Rhodospirillaceae	unclassified	unclassified
Otu02226	Bacteria	Proteobacteria	Alphaproteobacteria	unclassified	unclassified	unclassified	unclassified
Otu02228	Bacteria	unclassified	unclassified	unclassified	unclassified	unclassified	unclassified
Otu02229	Bacteria	Proteobacteria	TA18	CV90	unclassified	unclassified	unclassified
Otu02230	Bacteria	unclassified	unclassified	unclassified	unclassified	unclassified	unclassified
Otu02231	Bacteria	unclassified	unclassified	unclassified	unclassified	unclassified	unclassified
Otu02232	Bacteria	unclassified	unclassified	unclassified	unclassified	unclassified	unclassified
Otu02233	Bacteria	Chloroflexi	Dehalococcoidetes	Dehalococcoidales	Dehalococcoidaceae	unclassified	unclassified
Otu02234	Bacteria	Actinobacteria	Actinobacteria	Actinomycetales	Intrasporangiaceae	unclassified	unclassified
Otu02235	Bacteria	NKB19	unclassified	unclassified	unclassified	unclassified	unclassified
Otu02236	Bacteria	NKB19	unclassified	unclassified	unclassified	unclassified	unclassified
Otu02238	Bacteria	Chloroflexi	Dehalococcoidetes	Dehalococcoidales	Dehalococcoidaceae	unclassified	unclassified
Otu02240	Bacteria	Chloroflexi	Dehalococcoidetes	Dehalococcoidales	Dehalococcoidaceae	unclassified	unclassified
Otu02241	Bacteria	Firmicutes	Clostridia	Clostridiales	Clostridiaceae	Clostridium	bowmanii
Otu02242	Bacteria	Firmicutes	Clostridia	Clostridiales	Peptococcaceae	Desulfosporosinus	meridiei
Otu02243	Bacteria	Firmicutes	Clostridia	Clostridiales	Acidaminobacteraceae	unclassified	unclassified
Otu02244	Bacteria	Firmicutes	Clostridia	Clostridiales	Clostridiaceae	Caldanaerocella	unclassified
Otu02245	Bacteria	Firmicutes	Clostridia	Clostridiales	Peptostreptococcaceae	Tepidibacter	unclassified
Otu02246	Bacteria	Firmicutes	Clostridia	Clostridiales	Clostridiaceae	Caldanaerocella	unclassified
Otu02247	Bacteria	Firmicutes	Clostridia	Clostridiales	Clostridiaceae	Caldanaerocella	unclassified
Otu02248	Bacteria	Verrucomicrobia	Verruco-5	SS1-B-03-39	unclassified	unclassified	unclassified
Otu02249	Bacteria	unclassified	unclassified	unclassified	unclassified	unclassified	unclassified
Otu02250	Bacteria	unclassified	unclassified	unclassified	unclassified	unclassified	unclassified
Otu02251	Bacteria	Nitrospirae	Nitrospira	Nitrospirales	Nitrospiraceae	unclassified	unclassified
Otu02252	Bacteria	unclassified	unclassified	unclassified	unclassified	unclassified	unclassified
Otu02253	Bacteria	unclassified	unclassified	unclassified	unclassified	unclassified	unclassified
Otu02254	Bacteria	TM6	SJA-4	unclassified	unclassified	unclassified	unclassified
Otu02255	Bacteria	unclassified	unclassified	unclassified	unclassified	unclassified	unclassified
Otu02256	Bacteria	unclassified	unclassified	unclassified	unclassified	unclassified	unclassified
Otu02257	Bacteria	Proteobacteria	unclassified	unclassified	unclassified	unclassified	unclassified
Otu02258	Bacteria	Proteobacteria	unclassified	unclassified	unclassified	unclassified	unclassified
Otu02259	Bacteria	unclassified	unclassified	unclassified	unclassified	unclassified	unclassified
Otu02260	Bacteria	unclassified	unclassified	unclassified	unclassified	unclassified	unclassified
Otu02261	Bacteria	Acidobacteria	Sva0725	Sva0725	unclassified	unclassified	unclassified
Otu02262	Bacteria	Acidobacteria	Sva0725	Sva0725	unclassified	unclassified	unclassified
Otu02263	Bacteria	Actinobacteria	Actinobacteria	Bifidobacteriales	Bifidobacteriaceae	Bifidobacterium	adolescentis
Otu02264	Bacteria	Actinobacteria	Actinobacteria	Actinomycetales	Microbacteriaceae	Microbacterium	unclassified
Otu02265	Bacteria	Actinobacteria	Actinobacteria	Actinomycetales	Microbacteriaceae	Agromyces	unclassified
Otu02266	Bacteria	Chloroflexi	Dehalococcoidetes	Dehalococcoidales	Dehalococcoidaceae	unclassified	unclassified
Otu02267	Bacteria	Proteobacteria	Deltaproteobacteria	unclassified	unclassified	unclassified	unclassified
Otu02268	Bacteria	Proteobacteria	Deltaproteobacteria	Syntrophobacterales	Syntrophobacteraceae	unclassified	unclassified
Otu02269	Bacteria	unclassified	unclassified	unclassified	unclassified	unclassified	unclassified
Otu02270	Bacteria	Proteobacteria	Deltaproteobacteria	NB1-j	unclassified	unclassified	unclassified
Otu02271	Bacteria	Proteobacteria	Deltaproteobacteria	Myxococcales	unclassified	unclassified	unclassified
Otu02272	Bacteria	Proteobacteria	Deltaproteobacteria	Myxococcales	unclassified	unclassified	unclassified
Otu02273	Bacteria	Proteobacteria	Deltaproteobacteria	Desulfarculales	Desulfarculaceae	unclassified	unclassified
Otu02274	Bacteria	Bacteroidetes	Flavobacteriia	Flavobacteriales	Flavobacteriaceae	unclassified	unclassified
Otu02275	Bacteria	Proteobacteria	Gammaproteobacteria	unclassified	unclassified	unclassified	unclassified
Otu02276	Bacteria	unclassified	unclassified	unclassified	unclassified	unclassified	unclassified
Otu02277	Bacteria	unclassified	unclassified	unclassified	unclassified	unclassified	unclassified
Otu02278	Bacteria	unclassified	unclassified	unclassified	unclassified	unclassified	unclassified
Otu02279	Bacteria	Chlorobi	Ignavibacteria	Ignavibacteriales	lheB3-7	unclassified	unclassified
Otu02280	Bacteria	Acidobacteria	unclassified	unclassified	unclassified	unclassified	unclassified
Otu02281	Bacteria	Bacteroidetes	Flavobacteriia	Flavobacteriales	Weeksellaceae	unclassified	unclassified
Otu02282	Bacteria	Bacteroidetes	Flavobacteriia	Flavobacteriales	Flavobacteriaceae	Bizionia	unclassified
Otu02283	Bacteria	Bacteroidetes	Flavobacteriia	Flavobacteriales	Flavobacteriaceae	unclassified	unclassified
Otu02284	Bacteria	Bacteroidetes	Flavobacteriia	Flavobacteriales	unclassified	unclassified	unclassified
Otu02285	Bacteria	Bacteroidetes	Flavobacteriia	Flavobacteriales	Flavobacteriaceae	Flavobacterium	unclassified
Otu02286	Bacteria	LCP-89	SAW1_B44	unclassified	unclassified	unclassified	unclassified
Otu02287	Bacteria	Bacteroidetes	Flavobacteriia	Flavobacteriales	unclassified	unclassified	unclassified
Otu02288	Bacteria	Bacteroidetes	Flavobacteriia	Flavobacteriales	Flavobacteriaceae	Maribacter	unclassified
Otu02289	Bacteria	Bacteroidetes	Flavobacteriia	Flavobacteriales	Flavobacteriaceae	Ulvibacter	unclassified
Otu02290	Bacteria	Bacteroidetes	Flavobacteriia	Flavobacteriales	unclassified	unclassified	unclassified
Otu02291	Bacteria	Bacteroidetes	Flavobacteriia	Flavobacteriales	Flavobacteriaceae	unclassified	unclassified
Otu02292	Bacteria	Bacteroidetes	Cytophagia	Cytophagales	Amoebophilaceae	unclassified	unclassified
Otu02293	Bacteria	Bacteroidetes	Cytophagia	Cytophagales	Amoebophilaceae	Ucs1325	unclassified
Otu02294	Bacteria	Planctomycetes	Planctomycetia	Pirellulales	Pirellulaceae	unclassified	unclassified
Otu02295	Bacteria	Planctomycetes	Planctomycetia	Pirellulales	Pirellulaceae	unclassified	unclassified
Otu02296	Bacteria	Planctomycetes	Planctomycetia	Pirellulales	Pirellulaceae	unclassified	unclassified
Otu02297	Bacteria	Planctomycetes	Planctomycetia	Pirellulales	Pirellulaceae	unclassified	unclassified
Otu02298	Bacteria	Planctomycetes	Planctomycetia	Pirellulales	Pirellulaceae	unclassified	unclassified
Otu02299	Bacteria	unclassified	unclassified	unclassified	unclassified	unclassified	unclassified
Otu02300	Bacteria	Acidobacteria	RB25	unclassified	unclassified	unclassified	unclassified
Otu02301	Bacteria	unclassified	unclassified	unclassified	unclassified	unclassified	unclassified
Otu02302	Bacteria	Acidobacteria	RB25	unclassified	unclassified	unclassified	unclassified
Otu02303	Bacteria	Planctomycetes	Planctomycetia	Pirellulales	Pirellulaceae	unclassified	unclassified
Otu02304	Bacteria	unclassified	unclassified	unclassified	unclassified	unclassified	unclassified
Otu02305	Bacteria	unclassified	unclassified	unclassified	unclassified	unclassified	unclassified
Otu02306	Bacteria	unclassified	unclassified	unclassified	unclassified	unclassified	unclassified
Otu02307	Bacteria	Planctomycetes	Phycisphaerae	SHA-43	unclassified	unclassified	unclassified
Otu02308	Bacteria	Planctomycetes	Phycisphaerae	SHA-43	unclassified	unclassified	unclassified
Otu02309	Bacteria	Proteobacteria	unclassified	unclassified	unclassified	unclassified	unclassified
Otu02310	Bacteria	unclassified	unclassified	unclassified	unclassified	unclassified	unclassified
Otu02311	Bacteria	unclassified	unclassified	unclassified	unclassified	unclassified	unclassified
Otu02312	Bacteria	Acidobacteria	Sva0725	Sva0725	unclassified	unclassified	unclassified
Otu02313	Bacteria	NKB19	unclassified	unclassified	unclassified	unclassified	unclassified
Otu02314	Bacteria	Chloroflexi	Thermomicrobia	JG30-KF-CM45	unclassified	unclassified	unclassified
Otu02315	Bacteria	Firmicutes	Bacilli	Bacillales	Paenibacillaceae	Paenibacillus	chondroitinus
Otu02316	Bacteria	Acidobacteria	Sva0725	Sva0725	unclassified	unclassified	unclassified
Otu02317	Bacteria	Acidobacteria	Sva0725	Sva0725	unclassified	unclassified	unclassified
Otu02318	Bacteria	Acidobacteria	RB25	unclassified	unclassified	unclassified	unclassified
Otu02319	Bacteria	Acidobacteria	RB25	unclassified	unclassified	unclassified	unclassified
Otu02320	Bacteria	unclassified	unclassified	unclassified	unclassified	unclassified	unclassified
Otu02322	Bacteria	unclassified	unclassified	unclassified	unclassified	unclassified	unclassified
Otu02323	Bacteria	unclassified	unclassified	unclassified	unclassified	unclassified	unclassified
Otu02324	Bacteria	unclassified	unclassified	unclassified	unclassified	unclassified	unclassified
Otu02325	Bacteria	unclassified	unclassified	unclassified	unclassified	unclassified	unclassified
Otu02327	Bacteria	unclassified	unclassified	unclassified	unclassified	unclassified	unclassified
Otu02328	Bacteria	unclassified	unclassified	unclassified	unclassified	unclassified	unclassified
Otu02329	Bacteria	unclassified	unclassified	unclassified	unclassified	unclassified	unclassified
Otu02330	Bacteria	Proteobacteria	unclassified	unclassified	unclassified	unclassified	unclassified
Otu02331	Bacteria	Proteobacteria	Zetaproteobacteria	Mariprofundales	Mariprofundaceae	Mariprofundus	unclassified
Otu02332	Bacteria	Proteobacteria	Zetaproteobacteria	Mariprofundales	Mariprofundaceae	Mariprofundus	unclassified
Otu02333	Bacteria	unclassified	unclassified	unclassified	unclassified	unclassified	unclassified
Otu02334	Bacteria	unclassified	unclassified	unclassified	unclassified	unclassified	unclassified
Otu02335	Bacteria	unclassified	unclassified	unclassified	unclassified	unclassified	unclassified
Otu02336	Bacteria	Firmicutes	Bacilli	Bacillales	Paenibacillaceae	Cohnella	unclassified
Otu02337	Bacteria	Planctomycetes	Phycisphaerae	MSBL9	unclassified	unclassified	unclassified
Otu02338	Bacteria	Planctomycetes	Phycisphaerae	CCM11a	unclassified	unclassified	unclassified
Otu02339	Bacteria	Planctomycetes	Phycisphaerae	CCM11a	unclassified	unclassified	unclassified
Otu02340	Bacteria	Planctomycetes	Phycisphaerae	CCM11a	unclassified	unclassified	unclassified
Otu02341	Bacteria	Firmicutes	Bacilli	Haloplasmatales	Haloplasmataceae	unclassified	unclassified
Otu02342	Bacteria	Firmicutes	Bacilli	Bacillales	Paenibacillaceae	Paenibacillus	macerans
Otu02343	Bacteria	Planctomycetes	Phycisphaerae	MSBL9	unclassified	unclassified	unclassified
Otu02344	Bacteria	Planctomycetes	Phycisphaerae	Phycisphaerales	Phycisphaeraceae	unclassified	unclassified
Otu02345	Bacteria	Planctomycetes	Phycisphaerae	Phycisphaerales	unclassified	unclassified	unclassified
Otu02346	Bacteria	Planctomycetes	Phycisphaerae	MSBL9	unclassified	unclassified	unclassified
Otu02347	Bacteria	Planctomycetes	Phycisphaerae	C86	unclassified	unclassified	unclassified
Otu02348	Bacteria	Planctomycetes	Phycisphaerae	mle1-8	unclassified	unclassified	unclassified
Otu02349	Bacteria	Planctomycetes	Phycisphaerae	MSBL9	unclassified	unclassified	unclassified
Otu02350	Bacteria	Planctomycetes	Phycisphaerae	CCM11a	unclassified	unclassified	unclassified
Otu02351	Bacteria	Planctomycetes	Phycisphaerae	MSBL9	unclassified	unclassified	unclassified
Otu02352	Bacteria	Planctomycetes	Phycisphaerae	CCM11a	unclassified	unclassified	unclassified
Otu02353	Bacteria	Planctomycetes	Phycisphaerae	Phycisphaerales	unclassified	unclassified	unclassified
Otu02354	Bacteria	Planctomycetes	Phycisphaerae	Phycisphaerales	unclassified	unclassified	unclassified
Otu02355	Bacteria	Proteobacteria	Deltaproteobacteria	unclassified	unclassified	unclassified	unclassified
Otu02356	Bacteria	Proteobacteria	Deltaproteobacteria	Desulfobacterales	Desulfobacteraceae	Desulfococcus	unclassified
Otu02358	Bacteria	Proteobacteria	Deltaproteobacteria	NB1-j	JTB38	unclassified	unclassified
Otu02359	Bacteria	Proteobacteria	Deltaproteobacteria	Desulfobacterales	Desulfobacteraceae	Desulfococcus	unclassified
Otu02360	Bacteria	unclassified	unclassified	unclassified	unclassified	unclassified	unclassified
Otu02361	Bacteria	unclassified	unclassified	unclassified	unclassified	unclassified	unclassified
Otu02362	Bacteria	unclassified	unclassified	unclassified	unclassified	unclassified	unclassified
Otu02363	Bacteria	Proteobacteria	Deltaproteobacteria	unclassified	unclassified	unclassified	unclassified
Otu02364	Bacteria	Proteobacteria	Deltaproteobacteria	unclassified	unclassified	unclassified	unclassified
Otu02365	Bacteria	unclassified	unclassified	unclassified	unclassified	unclassified	unclassified
Otu02366	Bacteria	unclassified	unclassified	unclassified	unclassified	unclassified	unclassified
Otu02367	Bacteria	unclassified	unclassified	unclassified	unclassified	unclassified	unclassified
Otu02368	Bacteria	unclassified	unclassified	unclassified	unclassified	unclassified	unclassified
Otu02369	Bacteria	Bacteroidetes	Flavobacteriia	Flavobacteriales	Flavobacteriaceae	unclassified	unclassified
Otu02370	Bacteria	Bacteroidetes	Flavobacteriia	Flavobacteriales	Flavobacteriaceae	unclassified	unclassified
Otu02371	Bacteria	unclassified	unclassified	unclassified	unclassified	unclassified	unclassified
Otu02372	Bacteria	unclassified	unclassified	unclassified	unclassified	unclassified	unclassified
Otu02373	Bacteria	unclassified	unclassified	unclassified	unclassified	unclassified	unclassified
Otu02374	Bacteria	unclassified	unclassified	unclassified	unclassified	unclassified	unclassified
Otu02375	Bacteria	unclassified	unclassified	unclassified	unclassified	unclassified	unclassified
Otu02376	Bacteria	unclassified	unclassified	unclassified	unclassified	unclassified	unclassified
Otu02377	Bacteria	unclassified	unclassified	unclassified	unclassified	unclassified	unclassified
Otu02378	Bacteria	unclassified	unclassified	unclassified	unclassified	unclassified	unclassified
Otu02379	Bacteria	unclassified	unclassified	unclassified	unclassified	unclassified	unclassified
Otu02380	Bacteria	unclassified	unclassified	unclassified	unclassified	unclassified	unclassified
Otu02381	Bacteria	unclassified	unclassified	unclassified	unclassified	unclassified	unclassified
Otu02383	Bacteria	unclassified	unclassified	unclassified	unclassified	unclassified	unclassified
Otu02384	Bacteria	unclassified	unclassified	unclassified	unclassified	unclassified	unclassified
Otu02385	Bacteria	Bacteroidetes	Flavobacteriia	Flavobacteriales	Flavobacteriaceae	unclassified	unclassified
Otu02386	Bacteria	Bacteroidetes	Flavobacteriia	Flavobacteriales	Flavobacteriaceae	unclassified	unclassified
Otu02387	Bacteria	Bacteroidetes	Flavobacteriia	Flavobacteriales	Flavobacteriaceae	unclassified	unclassified
Otu02388	Bacteria	Bacteroidetes	Flavobacteriia	Flavobacteriales	Flavobacteriaceae	unclassified	unclassified
Otu02389	Bacteria	Bacteroidetes	Flavobacteriia	Flavobacteriales	Flavobacteriaceae	Polaribacter	unclassified
Otu02390	Bacteria	Bacteroidetes	Flavobacteriia	Flavobacteriales	Flavobacteriaceae	Ulvibacter	unclassified
Otu02391	Bacteria	Bacteroidetes	Flavobacteriia	Flavobacteriales	Cryomorphaceae	Fluviicola	unclassified
Otu02392	Bacteria	Proteobacteria	Deltaproteobacteria	Desulfobacterales	Desulfobulbaceae	unclassified	unclassified
Otu02393	Bacteria	Acidobacteria	BPC102	B110	unclassified	unclassified	unclassified
Otu02394	Bacteria	unclassified	unclassified	unclassified	unclassified	unclassified	unclassified
Otu02395	Bacteria	unclassified	unclassified	unclassified	unclassified	unclassified	unclassified
Otu02396	Bacteria	unclassified	unclassified	unclassified	unclassified	unclassified	unclassified
Otu02397	Bacteria	unclassified	unclassified	unclassified	unclassified	unclassified	unclassified
Otu02398	Bacteria	unclassified	unclassified	unclassified	unclassified	unclassified	unclassified
Otu02399	Bacteria	unclassified	unclassified	unclassified	unclassified	unclassified	unclassified
Otu02400	Bacteria	unclassified	unclassified	unclassified	unclassified	unclassified	unclassified
Otu02401	Bacteria	Bacteroidetes	Flavobacteriia	Flavobacteriales	Cryomorphaceae	unclassified	unclassified
Otu02402	Bacteria	unclassified	unclassified	unclassified	unclassified	unclassified	unclassified
Otu02403	Bacteria	unclassified	unclassified	unclassified	unclassified	unclassified	unclassified
Otu02405	Bacteria	unclassified	unclassified	unclassified	unclassified	unclassified	unclassified
Otu02406	Bacteria	unclassified	unclassified	unclassified	unclassified	unclassified	unclassified
Otu02407	Bacteria	unclassified	unclassified	unclassified	unclassified	unclassified	unclassified
Otu02408	Bacteria	unclassified	unclassified	unclassified	unclassified	unclassified	unclassified
Otu02409	Bacteria	Bacteroidetes	Flavobacteriia	Flavobacteriales	Flavobacteriaceae	Ulvibacter	unclassified
Otu02410	Bacteria	Proteobacteria	Epsilonproteobacteria	Campylobacterales	Helicobacteraceae	Sulfurimonas	unclassified
Otu02411	Bacteria	Proteobacteria	Epsilonproteobacteria	Campylobacterales	Campylobacteraceae	Arcobacter	unclassified
Otu02412	Bacteria	unclassified	unclassified	unclassified	unclassified	unclassified	unclassified
Otu02413	Bacteria	Lentisphaerae	Lentisphaeria	Z20	unclassified	unclassified	unclassified
Otu02414	Bacteria	Lentisphaerae	Lentisphaeria	Victivallales	Victivallaceae	unclassified	unclassified
Otu02415	Bacteria	Bacteroidetes	Flavobacteriia	Flavobacteriales	Flavobacteriaceae	Gillisia	unclassified
Otu02417	Bacteria	Bacteroidetes	Flavobacteriia	Flavobacteriales	Flavobacteriaceae	unclassified	unclassified
Otu02418	Bacteria	unclassified	unclassified	unclassified	unclassified	unclassified	unclassified
Otu02419	Bacteria	unclassified	unclassified	unclassified	unclassified	unclassified	unclassified
Otu02420	Bacteria	unclassified	unclassified	unclassified	unclassified	unclassified	unclassified
Otu02421	Bacteria	unclassified	unclassified	unclassified	unclassified	unclassified	unclassified
Otu02422	Bacteria	unclassified	unclassified	unclassified	unclassified	unclassified	unclassified
Otu02424	Bacteria	unclassified	unclassified	unclassified	unclassified	unclassified	unclassified
Otu02425	Bacteria	unclassified	unclassified	unclassified	unclassified	unclassified	unclassified
Otu02426	Bacteria	unclassified	unclassified	unclassified	unclassified	unclassified	unclassified
Otu02427	Bacteria	unclassified	unclassified	unclassified	unclassified	unclassified	unclassified
Otu02428	Bacteria	unclassified	unclassified	unclassified	unclassified	unclassified	unclassified
Otu02429	Bacteria	Proteobacteria	unclassified	unclassified	unclassified	unclassified	unclassified
Otu02430	Bacteria	Proteobacteria	unclassified	unclassified	unclassified	unclassified	unclassified
Otu02431	Bacteria	Bacteroidetes	Cytophagia	Cytophagales	Flammeovirgaceae	unclassified	unclassified
Otu02432	Bacteria	Bacteroidetes	Cytophagia	Cytophagales	Flammeovirgaceae	unclassified	unclassified
Otu02433	Bacteria	Planctomycetes	Planctomycetia	Pirellulales	Pirellulaceae	unclassified	unclassified
Otu02434	Bacteria	Planctomycetes	Planctomycetia	Pirellulales	Pirellulaceae	unclassified	unclassified
Otu02435	Bacteria	Planctomycetes	Planctomycetia	Pirellulales	Pirellulaceae	unclassified	unclassified
Otu02436	Bacteria	Planctomycetes	Planctomycetia	Planctomycetales	Planctomycetaceae	Planctomyces	unclassified
Otu02437	Bacteria	Planctomycetes	Planctomycetia	Pirellulales	Pirellulaceae	unclassified	unclassified
Otu02438	Bacteria	Planctomycetes	Planctomycetia	Pirellulales	Pirellulaceae	unclassified	unclassified
Otu02439	Bacteria	Planctomycetes	Planctomycetia	Pirellulales	Pirellulaceae	unclassified	unclassified
Otu02440	Bacteria	Planctomycetes	Planctomycetia	Pirellulales	Pirellulaceae	unclassified	unclassified
Otu02441	Bacteria	Planctomycetes	Planctomycetia	Pirellulales	Pirellulaceae	unclassified	unclassified
Otu02442	Bacteria	Planctomycetes	Planctomycetia	Pirellulales	Pirellulaceae	unclassified	unclassified
Otu02443	Bacteria	Planctomycetes	Planctomycetia	Pirellulales	Pirellulaceae	unclassified	unclassified
Otu02444	Bacteria	Planctomycetes	Planctomycetia	Pirellulales	Pirellulaceae	unclassified	unclassified
Otu02445	Bacteria	Planctomycetes	Planctomycetia	Pirellulales	Pirellulaceae	unclassified	unclassified
Otu02446	Bacteria	Cyanobacteria	unclassified	unclassified	unclassified	unclassified	unclassified
Otu02447	Bacteria	Acidobacteria	unclassified	unclassified	unclassified	unclassified	unclassified
Otu02448	Bacteria	Proteobacteria	Alphaproteobacteria	BD7-3	unclassified	unclassified	unclassified
Otu02449	Bacteria	Proteobacteria	Alphaproteobacteria	Rhodospirillales	Rhodospirillaceae	unclassified	unclassified
Otu02451	Bacteria	Proteobacteria	Alphaproteobacteria	unclassified	unclassified	unclassified	unclassified
Otu02452	Bacteria	Proteobacteria	Alphaproteobacteria	Rhizobiales	unclassified	unclassified	unclassified
Otu02453	Bacteria	Proteobacteria	Alphaproteobacteria	Rhodobacterales	Rhodobacteraceae	Paracoccus	unclassified
Otu02454	Bacteria	Proteobacteria	Alphaproteobacteria	Rhodospirillales	Rhodospirillaceae	unclassified	unclassified
Otu02455	Bacteria	Proteobacteria	Alphaproteobacteria	Rickettsiales	Pelagibacteraceae	unclassified	unclassified
Otu02456	Bacteria	Proteobacteria	Alphaproteobacteria	unclassified	unclassified	unclassified	unclassified
Otu02457	Bacteria	Proteobacteria	Alphaproteobacteria	Rhodospirillales	Rhodospirillaceae	unclassified	unclassified
Otu02458	Bacteria	Bacteroidetes	Saprospirae	Saprospirales	Saprospiraceae	unclassified	unclassified
Otu02459	Bacteria	Bacteroidetes	Saprospirae	Saprospirales	Saprospiraceae	unclassified	unclassified
Otu02460	Bacteria	Bacteroidetes	Saprospirae	Saprospirales	Saprospiraceae	unclassified	unclassified
Otu02461	Bacteria	Bacteroidetes	Saprospirae	Saprospirales	Saprospiraceae	unclassified	unclassified
Otu02462	Bacteria	Bacteroidetes	Saprospirae	Saprospirales	Saprospiraceae	unclassified	unclassified
Otu02463	Bacteria	Bacteroidetes	Saprospirae	Saprospirales	Chitinophagaceae	unclassified	unclassified
Otu02464	Bacteria	OP8	OP8_2	unclassified	unclassified	unclassified	unclassified
Otu02465	Bacteria	Planctomycetes	028H05-P-BN-P5	unclassified	unclassified	unclassified	unclassified
Otu02466	Bacteria	Verrucomicrobia	Verrucomicrobiae	Verrucomicrobiales	Verrucomicrobiaceae	Verrucomicrobium	unclassified
Otu02467	Bacteria	Acidobacteria	AT-s54	unclassified	unclassified	unclassified	unclassified
Otu02468	Bacteria	Spirochaetes	Spirochaetes	unclassified	unclassified	unclassified	unclassified
Otu02469	Bacteria	Spirochaetes	Spirochaetes	unclassified	unclassified	unclassified	unclassified
Otu02470	Bacteria	Spirochaetes	Spirochaetes	Spirochaetales	Spirochaetaceae	unclassified	unclassified
Otu02471	Bacteria	Proteobacteria	Gammaproteobacteria	unclassified	unclassified	unclassified	unclassified
Otu02472	Bacteria	Planctomycetes	Pla3	unclassified	unclassified	unclassified	unclassified
Otu02473	Bacteria	Planctomycetes	Pla3	unclassified	unclassified	unclassified	unclassified
Otu02474	Bacteria	Bacteroidetes	Sphingobacteriia	Sphingobacteriales	NS11-12	unclassified	unclassified
Otu02475	Bacteria	Planctomycetes	C6	d113	unclassified	unclassified	unclassified
Otu02476	Bacteria	Planctomycetes	C6	d113	unclassified	unclassified	unclassified
Otu02477	Bacteria	Planctomycetes	C6	Ucm1571	unclassified	unclassified	unclassified
Otu02478	Bacteria	Planctomycetes	C6	MVS-107	unclassified	unclassified	unclassified
Otu02479	Bacteria	Proteobacteria	Gammaproteobacteria	unclassified	unclassified	unclassified	unclassified
Otu02480	Bacteria	Proteobacteria	Gammaproteobacteria	unclassified	unclassified	unclassified	unclassified
Otu02481	Bacteria	Proteobacteria	Gammaproteobacteria	unclassified	unclassified	unclassified	unclassified
Otu02482	Bacteria	Caldithrix	Caldithrixae	Caldithrixales	Caldithrixaceae	Caldithrix	unclassified
Otu02483	Bacteria	Gemmatimonadetes	Gemm-1	unclassified	unclassified	unclassified	unclassified
Otu02484	Bacteria	Actinobacteria	Acidimicrobiia	Acidimicrobiales	koll13	unclassified	unclassified
Otu02485	Bacteria	Proteobacteria	Gammaproteobacteria	Thiotrichales	Piscirickettsiaceae	unclassified	unclassified
Otu02486	Bacteria	Proteobacteria	Gammaproteobacteria	Alteromonadales	Colwelliaceae	Thalassomonas	unclassified
Otu02487	Bacteria	Proteobacteria	Gammaproteobacteria	Alteromonadales	HTCC2188	HTCC	unclassified
Otu02488	Bacteria	Proteobacteria	Gammaproteobacteria	HOC36	unclassified	unclassified	unclassified
Otu02489	Bacteria	Chloroflexi	Dehalococcoidetes	GIF9	unclassified	unclassified	unclassified
Otu02491	Bacteria	Chloroflexi	Dehalococcoidetes	GIF9	unclassified	unclassified	unclassified
Otu02492	Bacteria	Chloroflexi	Dehalococcoidetes	Dehalococcoidales	Dehalococcoidaceae	unclassified	unclassified
Otu02493	Bacteria	Chloroflexi	Dehalococcoidetes	Dehalococcoidales	Dehalococcoidaceae	unclassified	unclassified
Otu02495	Bacteria	Chloroflexi	Dehalococcoidetes	Dehalococcoidales	Dehalococcoidaceae	unclassified	unclassified
Otu02496	Bacteria	Chloroflexi	Dehalococcoidetes	Dehalococcoidales	Dehalococcoidaceae	unclassified	unclassified
Otu02497	Bacteria	Verrucomicrobia	Verruco-5	LD1-PB3	unclassified	unclassified	unclassified
Otu02498	Bacteria	Actinobacteria	Actinobacteria	Actinomycetales	Dietziaceae	Dietzia	unclassified
Otu02499	Bacteria	Actinobacteria	Actinobacteria	Actinomycetales	Nocardioidaceae	Propionicimonas	unclassified
Otu02500	Bacteria	Actinobacteria	Actinobacteria	Actinomycetales	Nocardioidaceae	unclassified	unclassified
Otu02501	Bacteria	Actinobacteria	Actinobacteria	Actinomycetales	Nocardioidaceae	unclassified	unclassified
Otu02502	Bacteria	Chloroflexi	Dehalococcoidetes	Dehalococcoidales	Dehalococcoidaceae	unclassified	unclassified
Otu02503	Bacteria	Proteobacteria	Gammaproteobacteria	HTCC2188	HTCC2089	unclassified	unclassified
Otu02505	Bacteria	Proteobacteria	Gammaproteobacteria	Alteromonadales	Alteromonadaceae	Alteromonas	unclassified
Otu02506	Bacteria	Proteobacteria	Gammaproteobacteria	unclassified	unclassified	unclassified	unclassified
Otu02507	Bacteria	OP3	BD4-9	unclassified	unclassified	unclassified	unclassified
Otu02508	Bacteria	Verrucomicrobia	Verruco-5	LD1-PB3	LD1-PA34	unclassified	unclassified
Otu02509	Bacteria	Firmicutes	Clostridia	Clostridiales	unclassified	unclassified	unclassified
Otu02510	Bacteria	Firmicutes	Clostridia	Clostridiales	Peptococcaceae	Sporotomaculum	unclassified
Otu02511	Bacteria	Firmicutes	Clostridia	Clostridiales	Christensenellaceae	unclassified	unclassified
Otu02512	Bacteria	Proteobacteria	Alphaproteobacteria	unclassified	unclassified	unclassified	unclassified
Otu02513	Bacteria	Proteobacteria	Alphaproteobacteria	Rhodobacterales	Rhodobacteraceae	unclassified	unclassified
Otu02514	Bacteria	Proteobacteria	Alphaproteobacteria	BD7-3	unclassified	unclassified	unclassified
Otu02515	Bacteria	Proteobacteria	Alphaproteobacteria	Sphingomonadales	Sphingomonadaceae	Kaistobacter	unclassified
Otu02516	Bacteria	Proteobacteria	Alphaproteobacteria	unclassified	unclassified	unclassified	unclassified
Otu02517	Bacteria	Proteobacteria	Alphaproteobacteria	BD7-3	unclassified	unclassified	unclassified
Otu02518	Bacteria	Proteobacteria	Alphaproteobacteria	unclassified	unclassified	unclassified	unclassified
Otu02519	Bacteria	Proteobacteria	Alphaproteobacteria	Rhizobiales	Hyphomicrobiaceae	Hyphomicrobium	unclassified
Otu02520	Bacteria	Proteobacteria	TA18	CV90	unclassified	unclassified	unclassified
Otu02521	Bacteria	Proteobacteria	TA18	CV90	unclassified	unclassified	unclassified
Otu02522	Bacteria	Proteobacteria	TA18	CV90	unclassified	unclassified	unclassified
Otu02523	Bacteria	Elusimicrobia	avr-29	unclassified	unclassified	unclassified	unclassified
Otu02525	Bacteria	GN02	unclassified	unclassified	unclassified	unclassified	unclassified
Otu02526	Bacteria	Bacteroidetes	BME43	unclassified	unclassified	unclassified	unclassified
Otu02528	Bacteria	Planctomycetes	OM190	agg27	unclassified	unclassified	unclassified
Otu02529	Bacteria	Planctomycetes	OM190	agg27	unclassified	unclassified	unclassified
Otu02530	Bacteria	Planctomycetes	OM190	agg27	unclassified	unclassified	unclassified
Otu02531	Bacteria	OP8	OP8_1	unclassified	unclassified	unclassified	unclassified
Otu02533	Bacteria	Proteobacteria	Gammaproteobacteria	Thiotrichales	Piscirickettsiaceae	unclassified	unclassified
Otu02534	Bacteria	Proteobacteria	Gammaproteobacteria	Alteromonadales	Alteromonadaceae	BD2-13	unclassified
Otu02535	Bacteria	Proteobacteria	Gammaproteobacteria	Thiotrichales	Piscirickettsiaceae	unclassified	unclassified
Otu02536	Bacteria	Proteobacteria	Gammaproteobacteria	unclassified	unclassified	unclassified	unclassified
Otu02537	Bacteria	Proteobacteria	Gammaproteobacteria	Alteromonadales	OM60	unclassified	unclassified
Otu02538	Bacteria	Proteobacteria	Gammaproteobacteria	unclassified	unclassified	unclassified	unclassified
Otu02539	Bacteria	Proteobacteria	Gammaproteobacteria	Alteromonadales	OM60	unclassified	unclassified
Otu02540	Bacteria	Proteobacteria	Deltaproteobacteria	unclassified	unclassified	unclassified	unclassified
Otu02541	Bacteria	Proteobacteria	Deltaproteobacteria	unclassified	unclassified	unclassified	unclassified
Otu02542	Bacteria	Cyanobacteria	4C0d-2	YS2	unclassified	unclassified	unclassified
Otu02543	Bacteria	Bacteroidetes	unclassified	unclassified	unclassified	unclassified	unclassified
Otu02544	Bacteria	Proteobacteria	Deltaproteobacteria	Myxococcales	unclassified	unclassified	unclassified
Otu02545	Bacteria	Proteobacteria	Deltaproteobacteria	Desulfarculales	Desulfarculaceae	unclassified	unclassified
Otu02546	Bacteria	Proteobacteria	Deltaproteobacteria	Syntrophobacterales	Syntrophobacteraceae	unclassified	unclassified
Otu02547	Bacteria	Proteobacteria	Deltaproteobacteria	NB1-j	unclassified	unclassified	unclassified
Otu02548	Bacteria	Proteobacteria	Deltaproteobacteria	Spirobacillales	unclassified	unclassified	unclassified
Otu02549	Bacteria	Proteobacteria	Deltaproteobacteria	Desulfobacterales	Desulfobulbaceae	unclassified	unclassified
Otu02550	Bacteria	Proteobacteria	Deltaproteobacteria	Bdellovibrionales	Bacteriovoracaceae	Bacteriovorax	unclassified
Otu02551	Bacteria	VHS-B3-43	unclassified	unclassified	unclassified	unclassified	unclassified
Otu02552	Bacteria	Proteobacteria	Deltaproteobacteria	Syntrophobacterales	Syntrophobacteraceae	unclassified	unclassified
Otu02553	Bacteria	Proteobacteria	Deltaproteobacteria	Myxococcales	0319-6G20	unclassified	unclassified
Otu02554	Bacteria	Proteobacteria	Deltaproteobacteria	Desulfobacterales	Desulfobacteraceae	Desulfofrigus	unclassified
Otu02555	Bacteria	Proteobacteria	Deltaproteobacteria	Desulfobacterales	Desulfobulbaceae	unclassified	unclassified
Otu02556	Bacteria	Proteobacteria	Deltaproteobacteria	NB1-j	JTB38	unclassified	unclassified
Otu02557	Bacteria	Bacteroidetes	unclassified	unclassified	unclassified	unclassified	unclassified
Otu02558	Bacteria	Bacteroidetes	unclassified	unclassified	unclassified	unclassified	unclassified
Otu02559	Bacteria	Bacteroidetes	unclassified	unclassified	unclassified	unclassified	unclassified
Otu02560	Bacteria	Bacteroidetes	unclassified	unclassified	unclassified	unclassified	unclassified
Otu02561	Bacteria	Verrucomicrobia	Verruco-5	LD1-PB3	LD1-PA34	unclassified	unclassified
Otu02562	Bacteria	Verrucomicrobia	Verruco-5	LD1-PB3	unclassified	unclassified	unclassified
Otu02564	Bacteria	Chloroflexi	Anaerolineae	GCA004	unclassified	unclassified	unclassified
Otu02565	Bacteria	Chloroflexi	Anaerolineae	DRC31	unclassified	unclassified	unclassified
Otu02566	Bacteria	Firmicutes	unclassified	unclassified	unclassified	unclassified	unclassified
Otu02567	Bacteria	WS3	PRR-12	unclassified	unclassified	unclassified	unclassified
Otu02568	Bacteria	WS3	PRR-12	LD1-PA13	unclassified	unclassified	unclassified
Otu02570	Bacteria	Chloroflexi	Anaerolineae	GCA004	unclassified	unclassified	unclassified
Otu02571	Bacteria	WS3	PRR-12	Sediment-1	PRR-10	unclassified	unclassified
Otu02572	Bacteria	WS3	PRR-12	Sediment-1	CV106	unclassified	unclassified
Otu02573	Bacteria	Bacteroidetes	unclassified	unclassified	unclassified	unclassified	unclassified
Otu02574	Bacteria	Bacteroidetes	unclassified	unclassified	unclassified	unclassified	unclassified
Otu02575	Bacteria	Bacteroidetes	unclassified	unclassified	unclassified	unclassified	unclassified
Otu02576	Bacteria	OP1	MSBL6	unclassified	unclassified	unclassified	unclassified
Otu02578	Bacteria	Proteobacteria	Deltaproteobacteria	Desulfobacterales	Desulfobacteraceae	Desulfococcus	unclassified
Otu02579	Bacteria	Proteobacteria	Deltaproteobacteria	Sva0853	unclassified	unclassified	unclassified
Otu02580	Bacteria	Bacteroidetes	unclassified	unclassified	unclassified	unclassified	unclassified
Otu02581	Bacteria	Proteobacteria	Deltaproteobacteria	Myxococcales	unclassified	unclassified	unclassified
Otu02582	Bacteria	Proteobacteria	Deltaproteobacteria	Syntrophobacterales	Syntrophobacteraceae	unclassified	unclassified
Otu02583	Bacteria	Proteobacteria	Deltaproteobacteria	unclassified	unclassified	unclassified	unclassified
Otu02584	Bacteria	Proteobacteria	Deltaproteobacteria	NB1-j	MND4	unclassified	unclassified
Otu02585	Bacteria	Proteobacteria	Deltaproteobacteria	NB1-j	MND4	unclassified	unclassified
Otu02586	Bacteria	Proteobacteria	Deltaproteobacteria	Desulfobacterales	Desulfobulbaceae	unclassified	unclassified
Otu02587	Bacteria	Proteobacteria	Deltaproteobacteria	unclassified	unclassified	unclassified	unclassified
Otu02588	Bacteria	Chloroflexi	Anaerolineae	GCA004	unclassified	unclassified	unclassified
Otu02589	Bacteria	Chloroflexi	Anaerolineae	unclassified	unclassified	unclassified	unclassified
Otu02590	Bacteria	Chloroflexi	Anaerolineae	SBR1031	A4b	unclassified	unclassified
Otu02591	Bacteria	Bacteroidetes	Saprospirae	Saprospirales	Saprospiraceae	unclassified	unclassified
Otu02592	Bacteria	Bacteroidetes	Bacteroidia	Bacteroidales	unclassified	unclassified	unclassified
Otu02594	Bacteria	Bacteroidetes	Saprospirae	Saprospirales	Saprospiraceae	unclassified	unclassified
Otu02595	Bacteria	GN04	GN15	unclassified	unclassified	unclassified	unclassified
Otu02596	Bacteria	Bacteroidetes	Bacteroidia	Bacteroidales	SB-1	unclassified	unclassified
Otu02597	Bacteria	Acidobacteria	Acidobacteria-6	iii1-15	unclassified	unclassified	unclassified
Otu02598	Bacteria	GN04	GN15	unclassified	unclassified	unclassified	unclassified
Otu02599	Bacteria	GN04	GN15	unclassified	unclassified	unclassified	unclassified
Otu02600	Bacteria	GN04	GN15	unclassified	unclassified	unclassified	unclassified
Otu02601	Bacteria	Tenericutes	unclassified	unclassified	unclassified	unclassified	unclassified
Otu02602	Bacteria	Chloroflexi	Anaerolineae	OPB11	unclassified	unclassified	unclassified
Otu02603	Bacteria	Chloroflexi	Anaerolineae	MSB-1E9	unclassified	unclassified	unclassified
Otu02605	Bacteria	Chloroflexi	Anaerolineae	Caldilineales	Caldilineaceae	unclassified	unclassified
Otu02606	Bacteria	Chloroflexi	Anaerolineae	Caldilineales	Caldilineaceae	unclassified	unclassified
Otu02607	Bacteria	Bacteroidetes	Saprospirae	Saprospirales	Saprospiraceae	unclassified	unclassified
Otu02608	Bacteria	Bacteroidetes	Saprospirae	Saprospirales	Saprospiraceae	unclassified	unclassified
Otu02610	Bacteria	Bacteroidetes	Saprospirae	Saprospirales	Saprospiraceae	unclassified	unclassified
Otu02611	Bacteria	Chloroflexi	Anaerolineae	GCA004	unclassified	unclassified	unclassified
Otu02612	Bacteria	Bacteroidetes	Bacteroidia	Bacteroidales	unclassified	unclassified	unclassified
Otu02613	Bacteria	Spirochaetes	Leptospirae	Leptospirales	Sediment-4	SJA-88	unclassified
Otu02614	Bacteria	Chloroflexi	Anaerolineae	SBR1031	SJA-101	unclassified	unclassified
Otu02615	Bacteria	Chloroflexi	Anaerolineae	Caldilineales	Caldilineaceae	unclassified	unclassified
Otu02616	Bacteria	Chloroflexi	Anaerolineae	GCA004	unclassified	unclassified	unclassified
Otu02617	Bacteria	Chloroflexi	Anaerolineae	O4D2Z37	unclassified	unclassified	unclassified
Otu02618	Bacteria	Chloroflexi	Anaerolineae	unclassified	unclassified	unclassified	unclassified
Otu02619	Bacteria	Bacteroidetes	unclassified	unclassified	unclassified	unclassified	unclassified
Otu02620	Bacteria	Bacteroidetes	unclassified	unclassified	unclassified	unclassified	unclassified
Otu02621	Bacteria	Bacteroidetes	unclassified	unclassified	unclassified	unclassified	unclassified
Otu02622	Bacteria	Planctomycetes	ODP123	T8-B82	unclassified	unclassified	unclassified
Otu02623	Bacteria	Chloroflexi	Anaerolineae	DRC31	unclassified	unclassified	unclassified
Otu02624	Bacteria	Chloroflexi	Anaerolineae	DRC31	unclassified	unclassified	unclassified
Otu02625	Bacteria	Proteobacteria	unclassified	unclassified	unclassified	unclassified	unclassified
Otu02626	Bacteria	Proteobacteria	unclassified	unclassified	unclassified	unclassified	unclassified
Otu02627	Bacteria	TM6	SJA-4	unclassified	unclassified	unclassified	unclassified
Otu02628	Bacteria	Chloroflexi	Anaerolineae	unclassified	unclassified	unclassified	unclassified
Otu02629	Bacteria	Chloroflexi	Anaerolineae	SBR1031	A4b	unclassified	unclassified
Otu02630	Bacteria	Chloroflexi	Anaerolineae	GCA004	unclassified	unclassified	unclassified
Otu02631	Bacteria	Chloroflexi	Anaerolineae	OPB11	unclassified	unclassified	unclassified
Otu02632	Bacteria	Chloroflexi	Anaerolineae	SBR1031	A4b	unclassified	unclassified
Otu02633	Bacteria	Chloroflexi	Anaerolineae	SHA-20	unclassified	unclassified	unclassified
Otu02634	Bacteria	Chloroflexi	Anaerolineae	unclassified	unclassified	unclassified	unclassified
Otu02635	Bacteria	Chloroflexi	Anaerolineae	DRC31	unclassified	unclassified	unclassified
Otu02637	Bacteria	Chloroflexi	Anaerolineae	unclassified	unclassified	unclassified	unclassified
Otu02638	Bacteria	Chloroflexi	Anaerolineae	GCA004	unclassified	unclassified	unclassified
Otu02640	Bacteria	LCP-89	SAW1_B44	unclassified	unclassified	unclassified	unclassified
Otu02641	Bacteria	Planctomycetes	OM190	agg27	unclassified	unclassified	unclassified
Otu02642	Bacteria	Planctomycetes	OM190	agg27	unclassified	unclassified	unclassified
Otu02643	Bacteria	Planctomycetes	OM190	agg27	unclassified	unclassified	unclassified
Otu02644	Bacteria	Planctomycetes	OM190	agg27	unclassified	unclassified	unclassified
Otu02645	Bacteria	Planctomycetes	OM190	agg27	unclassified	unclassified	unclassified
Otu02646	Bacteria	Planctomycetes	OM190	CL500-15	unclassified	unclassified	unclassified
Otu02649	Bacteria	Proteobacteria	Gammaproteobacteria	unclassified	unclassified	unclassified	unclassified
Otu02650	Bacteria	Proteobacteria	Gammaproteobacteria	unclassified	unclassified	unclassified	unclassified
Otu02651	Bacteria	Proteobacteria	Gammaproteobacteria	unclassified	unclassified	unclassified	unclassified
Otu02652	Bacteria	Cyanobacteria	unclassified	unclassified	unclassified	unclassified	unclassified
Otu02653	Bacteria	Proteobacteria	unclassified	unclassified	unclassified	unclassified	unclassified
Otu02654	Bacteria	Proteobacteria	unclassified	unclassified	unclassified	unclassified	unclassified
Otu02655	Bacteria	Proteobacteria	unclassified	unclassified	unclassified	unclassified	unclassified
Otu02656	Bacteria	Proteobacteria	unclassified	unclassified	unclassified	unclassified	unclassified
Otu02657	Bacteria	Proteobacteria	Gammaproteobacteria	unclassified	unclassified	unclassified	unclassified
Otu02658	Bacteria	Planctomycetes	OM190	agg27	unclassified	unclassified	unclassified
Otu02659	Bacteria	Planctomycetes	OM190	agg27	unclassified	unclassified	unclassified
Otu02660	Bacteria	Proteobacteria	Gammaproteobacteria	unclassified	unclassified	unclassified	unclassified
Otu02661	Bacteria	Planctomycetes	OM190	agg27	unclassified	unclassified	unclassified
Otu02662	Bacteria	Planctomycetes	OM190	agg27	unclassified	unclassified	unclassified
Otu02663	Bacteria	Proteobacteria	Gammaproteobacteria	Thiotrichales	Piscirickettsiaceae	unclassified	unclassified
Otu02665	Bacteria	Proteobacteria	unclassified	unclassified	unclassified	unclassified	unclassified
Otu02666	Bacteria	Proteobacteria	Gammaproteobacteria	unclassified	unclassified	unclassified	unclassified
Otu02667	Bacteria	Proteobacteria	Gammaproteobacteria	unclassified	unclassified	unclassified	unclassified
Otu02668	Bacteria	Actinobacteria	OPB41	unclassified	unclassified	unclassified	unclassified
Otu02669	Bacteria	Actinobacteria	OPB41	unclassified	unclassified	unclassified	unclassified
Otu02670	Bacteria	Proteobacteria	Gammaproteobacteria	Chromatiales	Chromatiaceae	unclassified	unclassified
Otu02671	Bacteria	Actinobacteria	Acidimicrobiia	Acidimicrobiales	unclassified	unclassified	unclassified
Otu02673	Bacteria	Actinobacteria	Acidimicrobiia	Acidimicrobiales	C111	unclassified	unclassified
Otu02674	Bacteria	Actinobacteria	Acidimicrobiia	Acidimicrobiales	unclassified	unclassified	unclassified
Otu02675	Bacteria	Actinobacteria	Acidimicrobiia	Acidimicrobiales	JdFBGBact	unclassified	unclassified
Otu02676	Bacteria	Actinobacteria	Acidimicrobiia	Acidimicrobiales	unclassified	unclassified	unclassified
Otu02677	Bacteria	Actinobacteria	Acidimicrobiia	Acidimicrobiales	unclassified	unclassified	unclassified
Otu02679	Bacteria	Actinobacteria	Acidimicrobiia	Acidimicrobiales	unclassified	unclassified	unclassified
Otu02680	Bacteria	Planctomycetes	Planctomycetia	Pirellulales	Pirellulaceae	unclassified	unclassified
Otu02681	Bacteria	Planctomycetes	Planctomycetia	Pirellulales	Pirellulaceae	unclassified	unclassified
Otu02682	Bacteria	Planctomycetes	Planctomycetia	Pirellulales	Pirellulaceae	unclassified	unclassified
Otu02683	Bacteria	Planctomycetes	Planctomycetia	Planctomycetales	Planctomycetaceae	Planctomyces	unclassified
Otu02684	Bacteria	Planctomycetes	Planctomycetia	Pirellulales	Pirellulaceae	unclassified	unclassified
Otu02685	Bacteria	Planctomycetes	Planctomycetia	Planctomycetales	Planctomycetaceae	Planctomyces	unclassified
Otu02686	Bacteria	Planctomycetes	Planctomycetia	Pirellulales	Pirellulaceae	unclassified	unclassified
Otu02687	Bacteria	Planctomycetes	Planctomycetia	Pirellulales	Pirellulaceae	unclassified	unclassified
Otu02688	Bacteria	Planctomycetes	Planctomycetia	Planctomycetales	Planctomycetaceae	Planctomyces	unclassified
Otu02689	Bacteria	Planctomycetes	Planctomycetia	Pirellulales	Pirellulaceae	unclassified	unclassified
Otu02690	Bacteria	Planctomycetes	Planctomycetia	Pirellulales	Pirellulaceae	unclassified	unclassified
Otu02691	Bacteria	unclassified	unclassified	unclassified	unclassified	unclassified	unclassified
Otu02692	Bacteria	unclassified	unclassified	unclassified	unclassified	unclassified	unclassified
Otu02693	Bacteria	unclassified	unclassified	unclassified	unclassified	unclassified	unclassified
Otu02694	Bacteria	unclassified	unclassified	unclassified	unclassified	unclassified	unclassified
Otu02695	Bacteria	unclassified	unclassified	unclassified	unclassified	unclassified	unclassified
Otu02696	Bacteria	unclassified	unclassified	unclassified	unclassified	unclassified	unclassified
Otu02697	Bacteria	unclassified	unclassified	unclassified	unclassified	unclassified	unclassified
Otu02698	Bacteria	unclassified	unclassified	unclassified	unclassified	unclassified	unclassified
Otu02699	Bacteria	unclassified	unclassified	unclassified	unclassified	unclassified	unclassified
Otu02700	Bacteria	unclassified	unclassified	unclassified	unclassified	unclassified	unclassified
Otu02701	Bacteria	unclassified	unclassified	unclassified	unclassified	unclassified	unclassified
Otu02702	Bacteria	unclassified	unclassified	unclassified	unclassified	unclassified	unclassified
[truncated: 4,630 more rows]
